# Supplementary material for: MMP3C v2: a network-based framework decoding metabolic plasticity in rheumatoid arthritis, enabling accurate diagnosis and uncovering cell-type-specific metabolic rewiring
Source: Brief Bioinform. 2026 Jun 14;27(3):bbag307. doi: 10.1093/bib/bbag307 (PMC13264964; doi:10.1093/bib/bbag307)
Supplement: Supplementary_material_bbag307 [file supplementary_material_bbag307.zip]

Archive with 2 entries (2 files):
- SF_revised_bbag307.pdf
- ST_revised_bbag307.xlsx
