# Supplementary material for: MMP3C v2: a network-based framework decoding metabolic plasticity in rheumatoid arthritis, enabling accurate diagnosis and uncovering cell-type-specific metabolic rewiring
Source: Brief Bioinform. 2026 Jun 14;27(3):bbag307. doi: 10.1093/bib/bbag307 (PMC13264964; doi:10.1093/bib/bbag307)
Supplement: Supplementary_material_bbag307 [file supplementary_material_bbag307.zip › ST_revised_bbag307.xlsx]

## Sheet: Table S1
Table S1. Summary table of 84 metabolism pathway from KEGG database
KEGG ID	KEGG Metabolism Pathway Subcategories	Metabolism Pathway Description
hsa00020	Carbohydrate metabolism	Citrate cycle (TCA cycle)
hsa00030	Carbohydrate metabolism	Pentose phosphate pathway
hsa00040	Carbohydrate metabolism	Pentose and glucuronate interconversions
hsa00051	Carbohydrate metabolism	Fructose and mannose metabolism
hsa00052	Carbohydrate metabolism	Galactose metabolism
hsa00053	Carbohydrate metabolism	Ascorbate and aldarate metabolism
hsa00061	Lipid metabolism	Fatty acid biosynthesis
hsa00062	Lipid metabolism	Fatty acid elongation
hsa00071	Lipid metabolism	Fatty acid degradation
hsa00100	Lipid metabolism	Biosynthesis of steroids
hsa00120	Lipid metabolism	Primary bile acid biosynthesis
hsa00130	Metabolism of cofactors and vitamins	Ubiquinone and other terpenoid-quinone biosynthesis
hsa00140	Lipid metabolism	Steroid hormone biosynthesis
hsa00220	Amino acid metabolism	Arginine biosynthesis
hsa00230	Nucleotide metabolism	Purine metabolism
hsa00232	Biosynthesis of other secondary metabolites	Caffeine metabolism
hsa00240	Nucleotide metabolism	Pyrimidine metabolism
hsa00250	Amino acid metabolism	Alanine, aspartate and glutamate metabolism
hsa00260	Amino acid metabolism	Glycine, serine and threonine metabolism
hsa00270	Amino acid metabolism	Cysteine and methionine metabolism
hsa00280	Amino acid metabolism	Valine, leucine and isoleucine degradation
hsa00290	Amino acid metabolism	Valine, leucine and isoleucine biosynthesis
hsa00310	Amino acid metabolism	Lysine degradation
hsa00330	Amino acid metabolism	Arginine and proline metabolism
hsa00340	Amino acid metabolism	Histidine metabolism
hsa00350	Amino acid metabolism	Tyrosine metabolism
hsa00360	Amino acid metabolism	Phenylalanine metabolism
hsa00380	Amino acid metabolism	Tryptophan metabolism
hsa00400	Amino acid metabolism	Phenylalanine, tyrosine and tryptophan biosynthesis
hsa00410	Metabolism of other amino acids	beta-Alanine metabolism
hsa00430	Metabolism of other amino acids	Taurine and hypotaurine metabolism
hsa00440	Metabolism of other amino acids	Phosphonate and phosphinate metabolism
hsa00450	Metabolism of other amino acids	Selenocompound metabolism
hsa00470	Metabolism of other amino acids	D-Amino acid metabolism
hsa00480	Metabolism of other amino acids	Glutathione metabolism
hsa00500	Carbohydrate metabolism	Starch and sucrose metabolism
hsa00510	Glycan biosynthesis and metabolism	N-Glycan biosynthesis
hsa00511	Glycan biosynthesis and metabolism	Other types of O-glycan biosynthesis
hsa00512	Glycan biosynthesis and metabolism	Mucin type O-glycan biosynthesis
hsa00513	Glycan biosynthesis and metabolism	Various types of N-glycan biosynthesis
hsa00514	Glycan biosynthesis and metabolism	Other types of N-glycan biosynthesis
hsa00515	Glycan biosynthesis and metabolism	Mannose type O-glycan biosynthesis
hsa00520	Carbohydrate metabolism	Amino sugar and nucleotide sugar metabolism
hsa00524	Biosynthesis of other secondary metabolites	Neomycin, kanamycin and gentamicin biosynthesis
hsa00531	Glycan biosynthesis and metabolism	Glycosaminoglycan degradation
hsa00532	Glycan biosynthesis and metabolism	Glycosaminoglycan biosynthesis - chondroitin sulfate / dermatan sulfate
hsa00533	Glycan biosynthesis and metabolism	Glycosaminoglycan biosynthesis - keratan sulfate
hsa00534	Glycan biosynthesis and metabolism	Glycosaminoglycan biosynthesis - heparan sulfate / heparin
hsa00561	Lipid metabolism	Glycerolipid metabolism
hsa00562	Carbohydrate metabolism	Inositol phosphate metabolism
hsa00563	Glycan biosynthesis and metabolism	Glycosylphosphatidylinositol (GPI)-anchor biosynthesis
hsa00564	Lipid metabolism	Glycerophospholipid metabolism
hsa00565	Lipid metabolism	Ether lipid metabolism
hsa00590	Lipid metabolism	Arachidonic acid metabolism
hsa00591	Lipid metabolism	Linoleic acid metabolism
hsa00592	Lipid metabolism	alpha-Linolenic acid metabolism
hsa00600	Lipid metabolism	Sphingolipid metabolism
hsa00601	Glycan biosynthesis and metabolism	Glycosphingolipid biosynthesis - lacto and neolacto series
hsa00603	Glycan biosynthesis and metabolism	Glycosphingolipid biosynthesis - globo and isoglobo series
hsa00604	Glycan biosynthesis and metabolism	Glycosphingolipid biosynthesis - ganglio series
hsa00620	Carbohydrate metabolism	Pyruvate metabolism
hsa00630	Carbohydrate metabolism	Glyoxylate and dicarboxylate metabolism
hsa00640	Carbohydrate metabolism	Propanoate metabolism
hsa00650	Carbohydrate metabolism	Butanoate metabolism
hsa00670	Metabolism of cofactors and vitamins	One carbon pool by folate
hsa00730	Metabolism of cofactors and vitamins	Thiamine metabolism
hsa00740	Metabolism of cofactors and vitamins	Riboflavin metabolism
hsa00750	Metabolism of cofactors and vitamins	Vitamin B6 metabolism
hsa00760	Metabolism of cofactors and vitamins	Nicotinate and nicotinamide metabolism
hsa00770	Metabolism of cofactors and vitamins	Pantothenate and CoA biosynthesis
hsa00780	Metabolism of cofactors and vitamins	Biotin metabolism
hsa00785	Metabolism of cofactors and vitamins	Lipoic acid metabolism
hsa00790	Metabolism of cofactors and vitamins	Folate biosynthesis
hsa00830	Metabolism of cofactors and vitamins	Retinol metabolism
hsa00860	Metabolism of cofactors and vitamins	Porphyrin and chlorophyll metabolism
hsa00900	Metabolism of terpenoids and polyketides	Terpenoid backbone biosynthesis
hsa00910	Energy metabolism	Nitrogen metabolism
hsa00920	Energy metabolism	Sulfur metabolism
hsa00980	Xenobiotics biodegradation and metabolism	Metabolism of xenobiotics by cytochrome P450
hsa00982	Xenobiotics biodegradation and metabolism	Drug metabolism - cytochrome P450
hsa00983	Xenobiotics biodegradation and metabolism	Drug metabolism - other enzymes
hsa01040	Lipid metabolism	Biosynthesis of unsaturated fatty acids
hsa00010	Carbohydrate metabolism	Glycolysis / Gluconeogenesis
hsa00190	Energy metabolism	Oxidative phosphorylation

## Sheet: Table S2
Table S2. Summary table of 6960 pairwise metabolic pathway interaction between 84 KEGG metabolic pathways from KEGG database
Index	Name	KEGG ID	Pathway_A	Pathway_B	PMP ID
1	Glycolysis / Gluconeogenesis-Citrate cycle (TCA cycle)	hsa00010-hsa00020	hsa00010	hsa00020	PMP1
2	Glycolysis / Gluconeogenesis-Pentose phosphate pathway	hsa00010-hsa00030	hsa00010	hsa00030	PMP2
3	Glycolysis / Gluconeogenesis-Pentose and glucuronate interconversions	hsa00010-hsa00040	hsa00010	hsa00040	PMP3
4	Glycolysis / Gluconeogenesis-Fructose and mannose metabolism	hsa00010-hsa00051	hsa00010	hsa00051	PMP4
5	Glycolysis / Gluconeogenesis-Galactose metabolism	hsa00010-hsa00052	hsa00010	hsa00052	PMP5
6	Glycolysis / Gluconeogenesis-Ascorbate and aldarate metabolism	hsa00010-hsa00053	hsa00010	hsa00053	PMP6
7	Glycolysis / Gluconeogenesis-Starch and sucrose metabolism	hsa00010-hsa00500	hsa00010	hsa00500	PMP7
8	Glycolysis / Gluconeogenesis-Amino sugar and nucleotide sugar metabolism	hsa00010-hsa00520	hsa00010	hsa00520	PMP8
9	Glycolysis / Gluconeogenesis-Pyruvate metabolism	hsa00010-hsa00620	hsa00010	hsa00620	PMP9
10	Glycolysis / Gluconeogenesis-Glyoxylate and dicarboxylate metabolism	hsa00010-hsa00630	hsa00010	hsa00630	PMP10
11	Glycolysis / Gluconeogenesis-Propanoate metabolism	hsa00010-hsa00640	hsa00010	hsa00640	PMP11
12	Glycolysis / Gluconeogenesis-Butanoate metabolism	hsa00010-hsa00650	hsa00010	hsa00650	PMP12
13	Glycolysis / Gluconeogenesis-Inositol phosphate metabolism	hsa00010-hsa00562	hsa00010	hsa00562	PMP13
14	Glycolysis / Gluconeogenesis-Oxidative phosphorylation	hsa00010-hsa00190	hsa00010	hsa00190	PMP14
15	Glycolysis / Gluconeogenesis-Nitrogen metabolism	hsa00010-hsa00910	hsa00010	hsa00910	PMP15
16	Glycolysis / Gluconeogenesis-Sulfur metabolism	hsa00010-hsa00920	hsa00010	hsa00920	PMP16
17	Glycolysis / Gluconeogenesis-Fatty acid biosynthesis	hsa00010-hsa00061	hsa00010	hsa00061	PMP17
18	Glycolysis / Gluconeogenesis-Fatty acid elongation	hsa00010-hsa00062	hsa00010	hsa00062	PMP18
19	Glycolysis / Gluconeogenesis-Fatty acid degradation	hsa00010-hsa00071	hsa00010	hsa00071	PMP19
20	Glycolysis / Gluconeogenesis-Steroid biosynthesis	hsa00010-hsa00100	hsa00010	hsa00100	PMP20
21	Glycolysis / Gluconeogenesis-Primary bile acid biosynthesis	hsa00010-hsa00120	hsa00010	hsa00120	PMP21
22	Glycolysis / Gluconeogenesis-Steroid hormone biosynthesis	hsa00010-hsa00140	hsa00010	hsa00140	PMP22
23	Glycolysis / Gluconeogenesis-Glycerolipid metabolism	hsa00010-hsa00561	hsa00010	hsa00561	PMP23
24	Glycolysis / Gluconeogenesis-Glycerophospholipid metabolism	hsa00010-hsa00564	hsa00010	hsa00564	PMP24
25	Glycolysis / Gluconeogenesis-Ether lipid metabolism	hsa00010-hsa00565	hsa00010	hsa00565	PMP25
26	Glycolysis / Gluconeogenesis-Sphingolipid metabolism	hsa00010-hsa00600	hsa00010	hsa00600	PMP26
27	Glycolysis / Gluconeogenesis-Arachidonic acid metabolism	hsa00010-hsa00590	hsa00010	hsa00590	PMP27
28	Glycolysis / Gluconeogenesis-Linoleic acid metabolism	hsa00010-hsa00591	hsa00010	hsa00591	PMP28
29	Glycolysis / Gluconeogenesis-alpha-Linolenic acid metabolism	hsa00010-hsa00592	hsa00010	hsa00592	PMP29
30	Glycolysis / Gluconeogenesis-Biosynthesis of unsaturated fatty acids	hsa00010-hsa01040	hsa00010	hsa01040	PMP30
31	Glycolysis / Gluconeogenesis-Purine metabolism	hsa00010-hsa00230	hsa00010	hsa00230	PMP31
32	Glycolysis / Gluconeogenesis-Pyrimidine metabolism	hsa00010-hsa00240	hsa00010	hsa00240	PMP32
33	Glycolysis / Gluconeogenesis-Alanine, aspartate and glutamate metabolism	hsa00010-hsa00250	hsa00010	hsa00250	PMP33
34	Glycolysis / Gluconeogenesis-Glycine, serine and threonine metabolism	hsa00010-hsa00260	hsa00010	hsa00260	PMP34
35	Glycolysis / Gluconeogenesis-Cysteine and methionine metabolism	hsa00010-hsa00270	hsa00010	hsa00270	PMP35
36	Glycolysis / Gluconeogenesis-Valine, leucine and isoleucine degradation	hsa00010-hsa00280	hsa00010	hsa00280	PMP36
37	Glycolysis / Gluconeogenesis-Valine, leucine and isoleucine biosynthesis	hsa00010-hsa00290	hsa00010	hsa00290	PMP37
38	Glycolysis / Gluconeogenesis-Lysine degradation	hsa00010-hsa00310	hsa00010	hsa00310	PMP38
39	Glycolysis / Gluconeogenesis-Arginine biosynthesis	hsa00010-hsa00220	hsa00010	hsa00220	PMP39
40	Glycolysis / Gluconeogenesis-Arginine and proline metabolism	hsa00010-hsa00330	hsa00010	hsa00330	PMP40
41	Glycolysis / Gluconeogenesis-Histidine metabolism	hsa00010-hsa00340	hsa00010	hsa00340	PMP41
42	Glycolysis / Gluconeogenesis-Tyrosine metabolism	hsa00010-hsa00350	hsa00010	hsa00350	PMP42
43	Glycolysis / Gluconeogenesis-Phenylalanine metabolism	hsa00010-hsa00360	hsa00010	hsa00360	PMP43
44	Glycolysis / Gluconeogenesis-Tryptophan metabolism	hsa00010-hsa00380	hsa00010	hsa00380	PMP44
46	Glycolysis / Gluconeogenesis-beta-Alanine metabolism	hsa00010-hsa00410	hsa00010	hsa00410	PMP46
47	Glycolysis / Gluconeogenesis-Taurine and hypotaurine metabolism	hsa00010-hsa00430	hsa00010	hsa00430	PMP47
48	Glycolysis / Gluconeogenesis-Phosphonate and phosphinate metabolism	hsa00010-hsa00440	hsa00010	hsa00440	PMP48
49	Glycolysis / Gluconeogenesis-Selenocompound metabolism	hsa00010-hsa00450	hsa00010	hsa00450	PMP49
50	Glycolysis / Gluconeogenesis-D-Amino acid metabolism	hsa00010-hsa00470	hsa00010	hsa00470	PMP50
51	Glycolysis / Gluconeogenesis-Glutathione metabolism	hsa00010-hsa00480	hsa00010	hsa00480	PMP51
52	Glycolysis / Gluconeogenesis-N-Glycan biosynthesis	hsa00010-hsa00510	hsa00010	hsa00510	PMP52
53	Glycolysis / Gluconeogenesis-Various types of N-glycan biosynthesis	hsa00010-hsa00513	hsa00010	hsa00513	PMP53
54	Glycolysis / Gluconeogenesis-Mucin type O-glycan biosynthesis	hsa00010-hsa00512	hsa00010	hsa00512	PMP54
55	Glycolysis / Gluconeogenesis-Mannose type O-glycan biosynthesis	hsa00010-hsa00515	hsa00010	hsa00515	PMP55
56	Glycolysis / Gluconeogenesis-Other types of O-glycan biosynthesis	hsa00010-hsa00514	hsa00010	hsa00514	PMP56
57	Glycolysis / Gluconeogenesis-Glycosaminoglycan biosynthesis - chondroitin sulfate / dermatan sulfate	hsa00010-hsa00532	hsa00010	hsa00532	PMP57
58	Glycolysis / Gluconeogenesis-Glycosaminoglycan biosynthesis - heparan sulfate / heparin	hsa00010-hsa00534	hsa00010	hsa00534	PMP58
59	Glycolysis / Gluconeogenesis-Glycosaminoglycan biosynthesis - keratan sulfate	hsa00010-hsa00533	hsa00010	hsa00533	PMP59
60	Glycolysis / Gluconeogenesis-Glycosaminoglycan degradation	hsa00010-hsa00531	hsa00010	hsa00531	PMP60
61	Glycolysis / Gluconeogenesis-Glycosylphosphatidylinositol (GPI)-anchor biosynthesis	hsa00010-hsa00563	hsa00010	hsa00563	PMP61
62	Glycolysis / Gluconeogenesis-Glycosphingolipid biosynthesis - lacto and neolacto series	hsa00010-hsa00601	hsa00010	hsa00601	PMP62
63	Glycolysis / Gluconeogenesis-Glycosphingolipid biosynthesis - globo and isoglobo series	hsa00010-hsa00603	hsa00010	hsa00603	PMP63
64	Glycolysis / Gluconeogenesis-Glycosphingolipid biosynthesis - ganglio series	hsa00010-hsa00604	hsa00010	hsa00604	PMP64
65	Glycolysis / Gluconeogenesis-Other glycan degradation	hsa00010-hsa00511	hsa00010	hsa00511	PMP65
66	Glycolysis / Gluconeogenesis-Thiamine metabolism	hsa00010-hsa00730	hsa00010	hsa00730	PMP66
67	Glycolysis / Gluconeogenesis-Riboflavin metabolism	hsa00010-hsa00740	hsa00010	hsa00740	PMP67
68	Glycolysis / Gluconeogenesis-Vitamin B6 metabolism	hsa00010-hsa00750	hsa00010	hsa00750	PMP68
69	Glycolysis / Gluconeogenesis-Nicotinate and nicotinamide metabolism	hsa00010-hsa00760	hsa00010	hsa00760	PMP69
70	Glycolysis / Gluconeogenesis-Pantothenate and CoA biosynthesis	hsa00010-hsa00770	hsa00010	hsa00770	PMP70
71	Glycolysis / Gluconeogenesis-Biotin metabolism	hsa00010-hsa00780	hsa00010	hsa00780	PMP71
72	Glycolysis / Gluconeogenesis-Lipoic acid metabolism	hsa00010-hsa00785	hsa00010	hsa00785	PMP72
73	Glycolysis / Gluconeogenesis-Folate biosynthesis	hsa00010-hsa00790	hsa00010	hsa00790	PMP73
74	Glycolysis / Gluconeogenesis-One carbon pool by folate	hsa00010-hsa00670	hsa00010	hsa00670	PMP74
75	Glycolysis / Gluconeogenesis-Retinol metabolism	hsa00010-hsa00830	hsa00010	hsa00830	PMP75
76	Glycolysis / Gluconeogenesis-Porphyrin metabolism	hsa00010-hsa00860	hsa00010	hsa00860	PMP76
77	Glycolysis / Gluconeogenesis-Ubiquinone and other terpenoid-quinone biosynthesis	hsa00010-hsa00130	hsa00010	hsa00130	PMP77
78	Glycolysis / Gluconeogenesis-Terpenoid backbone biosynthesis	hsa00010-hsa00900	hsa00010	hsa00900	PMP78
79	Glycolysis / Gluconeogenesis-Caffeine metabolism	hsa00010-hsa00232	hsa00010	hsa00232	PMP79
80	Glycolysis / Gluconeogenesis-Neomycin, kanamycin and gentamicin biosynthesis	hsa00010-hsa00524	hsa00010	hsa00524	PMP80
81	Glycolysis / Gluconeogenesis-Metabolism of xenobiotics by cytochrome P450	hsa00010-hsa00980	hsa00010	hsa00980	PMP81
82	Glycolysis / Gluconeogenesis-Drug metabolism - cytochrome P450	hsa00010-hsa00982	hsa00010	hsa00982	PMP82
83	Glycolysis / Gluconeogenesis-Drug metabolism - other enzymes	hsa00010-hsa00983	hsa00010	hsa00983	PMP83
84	Citrate cycle (TCA cycle)-Pentose phosphate pathway	hsa00020-hsa00030	hsa00020	hsa00030	PMP84
85	Citrate cycle (TCA cycle)-Pentose and glucuronate interconversions	hsa00020-hsa00040	hsa00020	hsa00040	PMP85
86	Citrate cycle (TCA cycle)-Fructose and mannose metabolism	hsa00020-hsa00051	hsa00020	hsa00051	PMP86
87	Citrate cycle (TCA cycle)-Galactose metabolism	hsa00020-hsa00052	hsa00020	hsa00052	PMP87
88	Citrate cycle (TCA cycle)-Ascorbate and aldarate metabolism	hsa00020-hsa00053	hsa00020	hsa00053	PMP88
89	Citrate cycle (TCA cycle)-Starch and sucrose metabolism	hsa00020-hsa00500	hsa00020	hsa00500	PMP89
90	Citrate cycle (TCA cycle)-Amino sugar and nucleotide sugar metabolism	hsa00020-hsa00520	hsa00020	hsa00520	PMP90
91	Citrate cycle (TCA cycle)-Pyruvate metabolism	hsa00020-hsa00620	hsa00020	hsa00620	PMP91
92	Citrate cycle (TCA cycle)-Glyoxylate and dicarboxylate metabolism	hsa00020-hsa00630	hsa00020	hsa00630	PMP92
93	Citrate cycle (TCA cycle)-Propanoate metabolism	hsa00020-hsa00640	hsa00020	hsa00640	PMP93
94	Citrate cycle (TCA cycle)-Butanoate metabolism	hsa00020-hsa00650	hsa00020	hsa00650	PMP94
95	Citrate cycle (TCA cycle)-Inositol phosphate metabolism	hsa00020-hsa00562	hsa00020	hsa00562	PMP95
96	Citrate cycle (TCA cycle)-Oxidative phosphorylation	hsa00020-hsa00190	hsa00020	hsa00190	PMP96
97	Citrate cycle (TCA cycle)-Nitrogen metabolism	hsa00020-hsa00910	hsa00020	hsa00910	PMP97
98	Citrate cycle (TCA cycle)-Sulfur metabolism	hsa00020-hsa00920	hsa00020	hsa00920	PMP98
99	Citrate cycle (TCA cycle)-Fatty acid biosynthesis	hsa00020-hsa00061	hsa00020	hsa00061	PMP99
100	Citrate cycle (TCA cycle)-Fatty acid elongation	hsa00020-hsa00062	hsa00020	hsa00062	PMP100
101	Citrate cycle (TCA cycle)-Fatty acid degradation	hsa00020-hsa00071	hsa00020	hsa00071	PMP101
102	Citrate cycle (TCA cycle)-Steroid biosynthesis	hsa00020-hsa00100	hsa00020	hsa00100	PMP102
103	Citrate cycle (TCA cycle)-Primary bile acid biosynthesis	hsa00020-hsa00120	hsa00020	hsa00120	PMP103
104	Citrate cycle (TCA cycle)-Steroid hormone biosynthesis	hsa00020-hsa00140	hsa00020	hsa00140	PMP104
105	Citrate cycle (TCA cycle)-Glycerolipid metabolism	hsa00020-hsa00561	hsa00020	hsa00561	PMP105
106	Citrate cycle (TCA cycle)-Glycerophospholipid metabolism	hsa00020-hsa00564	hsa00020	hsa00564	PMP106
107	Citrate cycle (TCA cycle)-Ether lipid metabolism	hsa00020-hsa00565	hsa00020	hsa00565	PMP107
108	Citrate cycle (TCA cycle)-Sphingolipid metabolism	hsa00020-hsa00600	hsa00020	hsa00600	PMP108
109	Citrate cycle (TCA cycle)-Arachidonic acid metabolism	hsa00020-hsa00590	hsa00020	hsa00590	PMP109
110	Citrate cycle (TCA cycle)-Linoleic acid metabolism	hsa00020-hsa00591	hsa00020	hsa00591	PMP110
111	Citrate cycle (TCA cycle)-alpha-Linolenic acid metabolism	hsa00020-hsa00592	hsa00020	hsa00592	PMP111
112	Citrate cycle (TCA cycle)-Biosynthesis of unsaturated fatty acids	hsa00020-hsa01040	hsa00020	hsa01040	PMP112
113	Citrate cycle (TCA cycle)-Purine metabolism	hsa00020-hsa00230	hsa00020	hsa00230	PMP113
114	Citrate cycle (TCA cycle)-Pyrimidine metabolism	hsa00020-hsa00240	hsa00020	hsa00240	PMP114
115	Citrate cycle (TCA cycle)-Alanine, aspartate and glutamate metabolism	hsa00020-hsa00250	hsa00020	hsa00250	PMP115
116	Citrate cycle (TCA cycle)-Glycine, serine and threonine metabolism	hsa00020-hsa00260	hsa00020	hsa00260	PMP116
117	Citrate cycle (TCA cycle)-Cysteine and methionine metabolism	hsa00020-hsa00270	hsa00020	hsa00270	PMP117
118	Citrate cycle (TCA cycle)-Valine, leucine and isoleucine degradation	hsa00020-hsa00280	hsa00020	hsa00280	PMP118
119	Citrate cycle (TCA cycle)-Valine, leucine and isoleucine biosynthesis	hsa00020-hsa00290	hsa00020	hsa00290	PMP119
120	Citrate cycle (TCA cycle)-Lysine degradation	hsa00020-hsa00310	hsa00020	hsa00310	PMP120
121	Citrate cycle (TCA cycle)-Arginine biosynthesis	hsa00020-hsa00220	hsa00020	hsa00220	PMP121
122	Citrate cycle (TCA cycle)-Arginine and proline metabolism	hsa00020-hsa00330	hsa00020	hsa00330	PMP122
123	Citrate cycle (TCA cycle)-Histidine metabolism	hsa00020-hsa00340	hsa00020	hsa00340	PMP123
124	Citrate cycle (TCA cycle)-Tyrosine metabolism	hsa00020-hsa00350	hsa00020	hsa00350	PMP124
125	Citrate cycle (TCA cycle)-Phenylalanine metabolism	hsa00020-hsa00360	hsa00020	hsa00360	PMP125
126	Citrate cycle (TCA cycle)-Tryptophan metabolism	hsa00020-hsa00380	hsa00020	hsa00380	PMP126
127	Citrate cycle (TCA cycle)-Phenylalanine, tyrosine and tryptophan biosynthesis	hsa00020-hsa00400	hsa00020	hsa00400	PMP127
128	Citrate cycle (TCA cycle)-beta-Alanine metabolism	hsa00020-hsa00410	hsa00020	hsa00410	PMP128
129	Citrate cycle (TCA cycle)-Taurine and hypotaurine metabolism	hsa00020-hsa00430	hsa00020	hsa00430	PMP129
130	Citrate cycle (TCA cycle)-Phosphonate and phosphinate metabolism	hsa00020-hsa00440	hsa00020	hsa00440	PMP130
131	Citrate cycle (TCA cycle)-Selenocompound metabolism	hsa00020-hsa00450	hsa00020	hsa00450	PMP131
132	Citrate cycle (TCA cycle)-D-Amino acid metabolism	hsa00020-hsa00470	hsa00020	hsa00470	PMP132
133	Citrate cycle (TCA cycle)-Glutathione metabolism	hsa00020-hsa00480	hsa00020	hsa00480	PMP133
134	Citrate cycle (TCA cycle)-N-Glycan biosynthesis	hsa00020-hsa00510	hsa00020	hsa00510	PMP134
135	Citrate cycle (TCA cycle)-Various types of N-glycan biosynthesis	hsa00020-hsa00513	hsa00020	hsa00513	PMP135
136	Citrate cycle (TCA cycle)-Mucin type O-glycan biosynthesis	hsa00020-hsa00512	hsa00020	hsa00512	PMP136
137	Citrate cycle (TCA cycle)-Mannose type O-glycan biosynthesis	hsa00020-hsa00515	hsa00020	hsa00515	PMP137
138	Citrate cycle (TCA cycle)-Other types of O-glycan biosynthesis	hsa00020-hsa00514	hsa00020	hsa00514	PMP138
139	Citrate cycle (TCA cycle)-Glycosaminoglycan biosynthesis - chondroitin sulfate / dermatan sulfate	hsa00020-hsa00532	hsa00020	hsa00532	PMP139
140	Citrate cycle (TCA cycle)-Glycosaminoglycan biosynthesis - heparan sulfate / heparin	hsa00020-hsa00534	hsa00020	hsa00534	PMP140
141	Citrate cycle (TCA cycle)-Glycosaminoglycan biosynthesis - keratan sulfate	hsa00020-hsa00533	hsa00020	hsa00533	PMP141
142	Citrate cycle (TCA cycle)-Glycosaminoglycan degradation	hsa00020-hsa00531	hsa00020	hsa00531	PMP142
143	Citrate cycle (TCA cycle)-Glycosylphosphatidylinositol (GPI)-anchor biosynthesis	hsa00020-hsa00563	hsa00020	hsa00563	PMP143
144	Citrate cycle (TCA cycle)-Glycosphingolipid biosynthesis - lacto and neolacto series	hsa00020-hsa00601	hsa00020	hsa00601	PMP144
145	Citrate cycle (TCA cycle)-Glycosphingolipid biosynthesis - globo and isoglobo series	hsa00020-hsa00603	hsa00020	hsa00603	PMP145
146	Citrate cycle (TCA cycle)-Glycosphingolipid biosynthesis - ganglio series	hsa00020-hsa00604	hsa00020	hsa00604	PMP146
147	Citrate cycle (TCA cycle)-Other glycan degradation	hsa00020-hsa00511	hsa00020	hsa00511	PMP147
148	Citrate cycle (TCA cycle)-Thiamine metabolism	hsa00020-hsa00730	hsa00020	hsa00730	PMP148
149	Citrate cycle (TCA cycle)-Riboflavin metabolism	hsa00020-hsa00740	hsa00020	hsa00740	PMP149
150	Citrate cycle (TCA cycle)-Vitamin B6 metabolism	hsa00020-hsa00750	hsa00020	hsa00750	PMP150
151	Citrate cycle (TCA cycle)-Nicotinate and nicotinamide metabolism	hsa00020-hsa00760	hsa00020	hsa00760	PMP151
152	Citrate cycle (TCA cycle)-Pantothenate and CoA biosynthesis	hsa00020-hsa00770	hsa00020	hsa00770	PMP152
153	Citrate cycle (TCA cycle)-Biotin metabolism	hsa00020-hsa00780	hsa00020	hsa00780	PMP153
154	Citrate cycle (TCA cycle)-Lipoic acid metabolism	hsa00020-hsa00785	hsa00020	hsa00785	PMP154
155	Citrate cycle (TCA cycle)-Folate biosynthesis	hsa00020-hsa00790	hsa00020	hsa00790	PMP155
156	Citrate cycle (TCA cycle)-One carbon pool by folate	hsa00020-hsa00670	hsa00020	hsa00670	PMP156
157	Citrate cycle (TCA cycle)-Retinol metabolism	hsa00020-hsa00830	hsa00020	hsa00830	PMP157
158	Citrate cycle (TCA cycle)-Porphyrin metabolism	hsa00020-hsa00860	hsa00020	hsa00860	PMP158
159	Citrate cycle (TCA cycle)-Ubiquinone and other terpenoid-quinone biosynthesis	hsa00020-hsa00130	hsa00020	hsa00130	PMP159
160	Citrate cycle (TCA cycle)-Terpenoid backbone biosynthesis	hsa00020-hsa00900	hsa00020	hsa00900	PMP160
161	Citrate cycle (TCA cycle)-Caffeine metabolism	hsa00020-hsa00232	hsa00020	hsa00232	PMP161
162	Citrate cycle (TCA cycle)-Neomycin, kanamycin and gentamicin biosynthesis	hsa00020-hsa00524	hsa00020	hsa00524	PMP162
163	Citrate cycle (TCA cycle)-Metabolism of xenobiotics by cytochrome P450	hsa00020-hsa00980	hsa00020	hsa00980	PMP163
164	Citrate cycle (TCA cycle)-Drug metabolism - cytochrome P450	hsa00020-hsa00982	hsa00020	hsa00982	PMP164
165	Citrate cycle (TCA cycle)-Drug metabolism - other enzymes	hsa00020-hsa00983	hsa00020	hsa00983	PMP165
166	Pentose phosphate pathway-Pentose and glucuronate interconversions	hsa00030-hsa00040	hsa00030	hsa00040	PMP166
167	Pentose phosphate pathway-Fructose and mannose metabolism	hsa00030-hsa00051	hsa00030	hsa00051	PMP167
168	Pentose phosphate pathway-Galactose metabolism	hsa00030-hsa00052	hsa00030	hsa00052	PMP168
169	Pentose phosphate pathway-Ascorbate and aldarate metabolism	hsa00030-hsa00053	hsa00030	hsa00053	PMP169
170	Pentose phosphate pathway-Starch and sucrose metabolism	hsa00030-hsa00500	hsa00030	hsa00500	PMP170
171	Pentose phosphate pathway-Amino sugar and nucleotide sugar metabolism	hsa00030-hsa00520	hsa00030	hsa00520	PMP171
172	Pentose phosphate pathway-Pyruvate metabolism	hsa00030-hsa00620	hsa00030	hsa00620	PMP172
173	Pentose phosphate pathway-Glyoxylate and dicarboxylate metabolism	hsa00030-hsa00630	hsa00030	hsa00630	PMP173
174	Pentose phosphate pathway-Propanoate metabolism	hsa00030-hsa00640	hsa00030	hsa00640	PMP174
175	Pentose phosphate pathway-Butanoate metabolism	hsa00030-hsa00650	hsa00030	hsa00650	PMP175
176	Pentose phosphate pathway-Inositol phosphate metabolism	hsa00030-hsa00562	hsa00030	hsa00562	PMP176
177	Pentose phosphate pathway-Oxidative phosphorylation	hsa00030-hsa00190	hsa00030	hsa00190	PMP177
178	Pentose phosphate pathway-Nitrogen metabolism	hsa00030-hsa00910	hsa00030	hsa00910	PMP178
179	Pentose phosphate pathway-Sulfur metabolism	hsa00030-hsa00920	hsa00030	hsa00920	PMP179
180	Pentose phosphate pathway-Fatty acid biosynthesis	hsa00030-hsa00061	hsa00030	hsa00061	PMP180
181	Pentose phosphate pathway-Fatty acid elongation	hsa00030-hsa00062	hsa00030	hsa00062	PMP181
182	Pentose phosphate pathway-Fatty acid degradation	hsa00030-hsa00071	hsa00030	hsa00071	PMP182
183	Pentose phosphate pathway-Steroid biosynthesis	hsa00030-hsa00100	hsa00030	hsa00100	PMP183
184	Pentose phosphate pathway-Primary bile acid biosynthesis	hsa00030-hsa00120	hsa00030	hsa00120	PMP184
185	Pentose phosphate pathway-Steroid hormone biosynthesis	hsa00030-hsa00140	hsa00030	hsa00140	PMP185
186	Pentose phosphate pathway-Glycerolipid metabolism	hsa00030-hsa00561	hsa00030	hsa00561	PMP186
187	Pentose phosphate pathway-Glycerophospholipid metabolism	hsa00030-hsa00564	hsa00030	hsa00564	PMP187
188	Pentose phosphate pathway-Ether lipid metabolism	hsa00030-hsa00565	hsa00030	hsa00565	PMP188
189	Pentose phosphate pathway-Sphingolipid metabolism	hsa00030-hsa00600	hsa00030	hsa00600	PMP189
190	Pentose phosphate pathway-Arachidonic acid metabolism	hsa00030-hsa00590	hsa00030	hsa00590	PMP190
191	Pentose phosphate pathway-Linoleic acid metabolism	hsa00030-hsa00591	hsa00030	hsa00591	PMP191
192	Pentose phosphate pathway-alpha-Linolenic acid metabolism	hsa00030-hsa00592	hsa00030	hsa00592	PMP192
193	Pentose phosphate pathway-Biosynthesis of unsaturated fatty acids	hsa00030-hsa01040	hsa00030	hsa01040	PMP193
194	Pentose phosphate pathway-Purine metabolism	hsa00030-hsa00230	hsa00030	hsa00230	PMP194
195	Pentose phosphate pathway-Pyrimidine metabolism	hsa00030-hsa00240	hsa00030	hsa00240	PMP195
196	Pentose phosphate pathway-Alanine, aspartate and glutamate metabolism	hsa00030-hsa00250	hsa00030	hsa00250	PMP196
197	Pentose phosphate pathway-Glycine, serine and threonine metabolism	hsa00030-hsa00260	hsa00030	hsa00260	PMP197
198	Pentose phosphate pathway-Cysteine and methionine metabolism	hsa00030-hsa00270	hsa00030	hsa00270	PMP198
199	Pentose phosphate pathway-Valine, leucine and isoleucine degradation	hsa00030-hsa00280	hsa00030	hsa00280	PMP199
200	Pentose phosphate pathway-Valine, leucine and isoleucine biosynthesis	hsa00030-hsa00290	hsa00030	hsa00290	PMP200
201	Pentose phosphate pathway-Lysine degradation	hsa00030-hsa00310	hsa00030	hsa00310	PMP201
202	Pentose phosphate pathway-Arginine biosynthesis	hsa00030-hsa00220	hsa00030	hsa00220	PMP202
203	Pentose phosphate pathway-Arginine and proline metabolism	hsa00030-hsa00330	hsa00030	hsa00330	PMP203
204	Pentose phosphate pathway-Histidine metabolism	hsa00030-hsa00340	hsa00030	hsa00340	PMP204
205	Pentose phosphate pathway-Tyrosine metabolism	hsa00030-hsa00350	hsa00030	hsa00350	PMP205
206	Pentose phosphate pathway-Phenylalanine metabolism	hsa00030-hsa00360	hsa00030	hsa00360	PMP206
207	Pentose phosphate pathway-Tryptophan metabolism	hsa00030-hsa00380	hsa00030	hsa00380	PMP207
208	Pentose phosphate pathway-Phenylalanine, tyrosine and tryptophan biosynthesis	hsa00030-hsa00400	hsa00030	hsa00400	PMP208
209	Pentose phosphate pathway-beta-Alanine metabolism	hsa00030-hsa00410	hsa00030	hsa00410	PMP209
210	Pentose phosphate pathway-Taurine and hypotaurine metabolism	hsa00030-hsa00430	hsa00030	hsa00430	PMP210
211	Pentose phosphate pathway-Phosphonate and phosphinate metabolism	hsa00030-hsa00440	hsa00030	hsa00440	PMP211
212	Pentose phosphate pathway-Selenocompound metabolism	hsa00030-hsa00450	hsa00030	hsa00450	PMP212
213	Pentose phosphate pathway-D-Amino acid metabolism	hsa00030-hsa00470	hsa00030	hsa00470	PMP213
214	Pentose phosphate pathway-Glutathione metabolism	hsa00030-hsa00480	hsa00030	hsa00480	PMP214
215	Pentose phosphate pathway-N-Glycan biosynthesis	hsa00030-hsa00510	hsa00030	hsa00510	PMP215
216	Pentose phosphate pathway-Various types of N-glycan biosynthesis	hsa00030-hsa00513	hsa00030	hsa00513	PMP216
217	Pentose phosphate pathway-Mucin type O-glycan biosynthesis	hsa00030-hsa00512	hsa00030	hsa00512	PMP217
218	Pentose phosphate pathway-Mannose type O-glycan biosynthesis	hsa00030-hsa00515	hsa00030	hsa00515	PMP218
219	Pentose phosphate pathway-Other types of O-glycan biosynthesis	hsa00030-hsa00514	hsa00030	hsa00514	PMP219
220	Pentose phosphate pathway-Glycosaminoglycan biosynthesis - chondroitin sulfate / dermatan sulfate	hsa00030-hsa00532	hsa00030	hsa00532	PMP220
221	Pentose phosphate pathway-Glycosaminoglycan biosynthesis - heparan sulfate / heparin	hsa00030-hsa00534	hsa00030	hsa00534	PMP221
222	Pentose phosphate pathway-Glycosaminoglycan biosynthesis - keratan sulfate	hsa00030-hsa00533	hsa00030	hsa00533	PMP222
223	Pentose phosphate pathway-Glycosaminoglycan degradation	hsa00030-hsa00531	hsa00030	hsa00531	PMP223
224	Pentose phosphate pathway-Glycosylphosphatidylinositol (GPI)-anchor biosynthesis	hsa00030-hsa00563	hsa00030	hsa00563	PMP224
225	Pentose phosphate pathway-Glycosphingolipid biosynthesis - lacto and neolacto series	hsa00030-hsa00601	hsa00030	hsa00601	PMP225
226	Pentose phosphate pathway-Glycosphingolipid biosynthesis - globo and isoglobo series	hsa00030-hsa00603	hsa00030	hsa00603	PMP226
227	Pentose phosphate pathway-Glycosphingolipid biosynthesis - ganglio series	hsa00030-hsa00604	hsa00030	hsa00604	PMP227
228	Pentose phosphate pathway-Other glycan degradation	hsa00030-hsa00511	hsa00030	hsa00511	PMP228
229	Pentose phosphate pathway-Thiamine metabolism	hsa00030-hsa00730	hsa00030	hsa00730	PMP229
230	Pentose phosphate pathway-Riboflavin metabolism	hsa00030-hsa00740	hsa00030	hsa00740	PMP230
231	Pentose phosphate pathway-Vitamin B6 metabolism	hsa00030-hsa00750	hsa00030	hsa00750	PMP231
232	Pentose phosphate pathway-Nicotinate and nicotinamide metabolism	hsa00030-hsa00760	hsa00030	hsa00760	PMP232
233	Pentose phosphate pathway-Pantothenate and CoA biosynthesis	hsa00030-hsa00770	hsa00030	hsa00770	PMP233
234	Pentose phosphate pathway-Biotin metabolism	hsa00030-hsa00780	hsa00030	hsa00780	PMP234
235	Pentose phosphate pathway-Lipoic acid metabolism	hsa00030-hsa00785	hsa00030	hsa00785	PMP235
236	Pentose phosphate pathway-Folate biosynthesis	hsa00030-hsa00790	hsa00030	hsa00790	PMP236
237	Pentose phosphate pathway-One carbon pool by folate	hsa00030-hsa00670	hsa00030	hsa00670	PMP237
238	Pentose phosphate pathway-Retinol metabolism	hsa00030-hsa00830	hsa00030	hsa00830	PMP238
239	Pentose phosphate pathway-Porphyrin metabolism	hsa00030-hsa00860	hsa00030	hsa00860	PMP239
240	Pentose phosphate pathway-Ubiquinone and other terpenoid-quinone biosynthesis	hsa00030-hsa00130	hsa00030	hsa00130	PMP240
241	Pentose phosphate pathway-Terpenoid backbone biosynthesis	hsa00030-hsa00900	hsa00030	hsa00900	PMP241
242	Pentose phosphate pathway-Caffeine metabolism	hsa00030-hsa00232	hsa00030	hsa00232	PMP242
243	Pentose phosphate pathway-Neomycin, kanamycin and gentamicin biosynthesis	hsa00030-hsa00524	hsa00030	hsa00524	PMP243
244	Pentose phosphate pathway-Metabolism of xenobiotics by cytochrome P450	hsa00030-hsa00980	hsa00030	hsa00980	PMP244
245	Pentose phosphate pathway-Drug metabolism - cytochrome P450	hsa00030-hsa00982	hsa00030	hsa00982	PMP245
246	Pentose phosphate pathway-Drug metabolism - other enzymes	hsa00030-hsa00983	hsa00030	hsa00983	PMP246
247	Pentose and glucuronate interconversions-Fructose and mannose metabolism	hsa00040-hsa00051	hsa00040	hsa00051	PMP247
248	Pentose and glucuronate interconversions-Galactose metabolism	hsa00040-hsa00052	hsa00040	hsa00052	PMP248
249	Pentose and glucuronate interconversions-Ascorbate and aldarate metabolism	hsa00040-hsa00053	hsa00040	hsa00053	PMP249
250	Pentose and glucuronate interconversions-Starch and sucrose metabolism	hsa00040-hsa00500	hsa00040	hsa00500	PMP250
251	Pentose and glucuronate interconversions-Amino sugar and nucleotide sugar metabolism	hsa00040-hsa00520	hsa00040	hsa00520	PMP251
252	Pentose and glucuronate interconversions-Pyruvate metabolism	hsa00040-hsa00620	hsa00040	hsa00620	PMP252
253	Pentose and glucuronate interconversions-Glyoxylate and dicarboxylate metabolism	hsa00040-hsa00630	hsa00040	hsa00630	PMP253
254	Pentose and glucuronate interconversions-Propanoate metabolism	hsa00040-hsa00640	hsa00040	hsa00640	PMP254
255	Pentose and glucuronate interconversions-Butanoate metabolism	hsa00040-hsa00650	hsa00040	hsa00650	PMP255
256	Pentose and glucuronate interconversions-Inositol phosphate metabolism	hsa00040-hsa00562	hsa00040	hsa00562	PMP256
257	Pentose and glucuronate interconversions-Oxidative phosphorylation	hsa00040-hsa00190	hsa00040	hsa00190	PMP257
258	Pentose and glucuronate interconversions-Nitrogen metabolism	hsa00040-hsa00910	hsa00040	hsa00910	PMP258
259	Pentose and glucuronate interconversions-Sulfur metabolism	hsa00040-hsa00920	hsa00040	hsa00920	PMP259
260	Pentose and glucuronate interconversions-Fatty acid biosynthesis	hsa00040-hsa00061	hsa00040	hsa00061	PMP260
261	Pentose and glucuronate interconversions-Fatty acid elongation	hsa00040-hsa00062	hsa00040	hsa00062	PMP261
262	Pentose and glucuronate interconversions-Fatty acid degradation	hsa00040-hsa00071	hsa00040	hsa00071	PMP262
263	Pentose and glucuronate interconversions-Steroid biosynthesis	hsa00040-hsa00100	hsa00040	hsa00100	PMP263
264	Pentose and glucuronate interconversions-Primary bile acid biosynthesis	hsa00040-hsa00120	hsa00040	hsa00120	PMP264
265	Pentose and glucuronate interconversions-Steroid hormone biosynthesis	hsa00040-hsa00140	hsa00040	hsa00140	PMP265
266	Pentose and glucuronate interconversions-Glycerolipid metabolism	hsa00040-hsa00561	hsa00040	hsa00561	PMP266
267	Pentose and glucuronate interconversions-Glycerophospholipid metabolism	hsa00040-hsa00564	hsa00040	hsa00564	PMP267
268	Pentose and glucuronate interconversions-Ether lipid metabolism	hsa00040-hsa00565	hsa00040	hsa00565	PMP268
269	Pentose and glucuronate interconversions-Sphingolipid metabolism	hsa00040-hsa00600	hsa00040	hsa00600	PMP269
270	Pentose and glucuronate interconversions-Arachidonic acid metabolism	hsa00040-hsa00590	hsa00040	hsa00590	PMP270
271	Pentose and glucuronate interconversions-Linoleic acid metabolism	hsa00040-hsa00591	hsa00040	hsa00591	PMP271
272	Pentose and glucuronate interconversions-alpha-Linolenic acid metabolism	hsa00040-hsa00592	hsa00040	hsa00592	PMP272
273	Pentose and glucuronate interconversions-Biosynthesis of unsaturated fatty acids	hsa00040-hsa01040	hsa00040	hsa01040	PMP273
274	Pentose and glucuronate interconversions-Purine metabolism	hsa00040-hsa00230	hsa00040	hsa00230	PMP274
275	Pentose and glucuronate interconversions-Pyrimidine metabolism	hsa00040-hsa00240	hsa00040	hsa00240	PMP275
276	Pentose and glucuronate interconversions-Alanine, aspartate and glutamate metabolism	hsa00040-hsa00250	hsa00040	hsa00250	PMP276
277	Pentose and glucuronate interconversions-Glycine, serine and threonine metabolism	hsa00040-hsa00260	hsa00040	hsa00260	PMP277
278	Pentose and glucuronate interconversions-Cysteine and methionine metabolism	hsa00040-hsa00270	hsa00040	hsa00270	PMP278
279	Pentose and glucuronate interconversions-Valine, leucine and isoleucine degradation	hsa00040-hsa00280	hsa00040	hsa00280	PMP279
280	Pentose and glucuronate interconversions-Valine, leucine and isoleucine biosynthesis	hsa00040-hsa00290	hsa00040	hsa00290	PMP280
281	Pentose and glucuronate interconversions-Lysine degradation	hsa00040-hsa00310	hsa00040	hsa00310	PMP281
282	Pentose and glucuronate interconversions-Arginine biosynthesis	hsa00040-hsa00220	hsa00040	hsa00220	PMP282
283	Pentose and glucuronate interconversions-Arginine and proline metabolism	hsa00040-hsa00330	hsa00040	hsa00330	PMP283
284	Pentose and glucuronate interconversions-Histidine metabolism	hsa00040-hsa00340	hsa00040	hsa00340	PMP284
285	Pentose and glucuronate interconversions-Tyrosine metabolism	hsa00040-hsa00350	hsa00040	hsa00350	PMP285
286	Pentose and glucuronate interconversions-Phenylalanine metabolism	hsa00040-hsa00360	hsa00040	hsa00360	PMP286
287	Pentose and glucuronate interconversions-Tryptophan metabolism	hsa00040-hsa00380	hsa00040	hsa00380	PMP287
288	Pentose and glucuronate interconversions-Phenylalanine, tyrosine and tryptophan biosynthesis	hsa00040-hsa00400	hsa00040	hsa00400	PMP288
289	Pentose and glucuronate interconversions-beta-Alanine metabolism	hsa00040-hsa00410	hsa00040	hsa00410	PMP289
290	Pentose and glucuronate interconversions-Taurine and hypotaurine metabolism	hsa00040-hsa00430	hsa00040	hsa00430	PMP290
291	Pentose and glucuronate interconversions-Phosphonate and phosphinate metabolism	hsa00040-hsa00440	hsa00040	hsa00440	PMP291
292	Pentose and glucuronate interconversions-Selenocompound metabolism	hsa00040-hsa00450	hsa00040	hsa00450	PMP292
293	Pentose and glucuronate interconversions-D-Amino acid metabolism	hsa00040-hsa00470	hsa00040	hsa00470	PMP293
294	Pentose and glucuronate interconversions-Glutathione metabolism	hsa00040-hsa00480	hsa00040	hsa00480	PMP294
295	Pentose and glucuronate interconversions-N-Glycan biosynthesis	hsa00040-hsa00510	hsa00040	hsa00510	PMP295
296	Pentose and glucuronate interconversions-Various types of N-glycan biosynthesis	hsa00040-hsa00513	hsa00040	hsa00513	PMP296
297	Pentose and glucuronate interconversions-Mucin type O-glycan biosynthesis	hsa00040-hsa00512	hsa00040	hsa00512	PMP297
298	Pentose and glucuronate interconversions-Mannose type O-glycan biosynthesis	hsa00040-hsa00515	hsa00040	hsa00515	PMP298
299	Pentose and glucuronate interconversions-Other types of O-glycan biosynthesis	hsa00040-hsa00514	hsa00040	hsa00514	PMP299
300	Pentose and glucuronate interconversions-Glycosaminoglycan biosynthesis - chondroitin sulfate / dermatan sulfate	hsa00040-hsa00532	hsa00040	hsa00532	PMP300
301	Pentose and glucuronate interconversions-Glycosaminoglycan biosynthesis - heparan sulfate / heparin	hsa00040-hsa00534	hsa00040	hsa00534	PMP301
302	Pentose and glucuronate interconversions-Glycosaminoglycan biosynthesis - keratan sulfate	hsa00040-hsa00533	hsa00040	hsa00533	PMP302
303	Pentose and glucuronate interconversions-Glycosaminoglycan degradation	hsa00040-hsa00531	hsa00040	hsa00531	PMP303
304	Pentose and glucuronate interconversions-Glycosylphosphatidylinositol (GPI)-anchor biosynthesis	hsa00040-hsa00563	hsa00040	hsa00563	PMP304
305	Pentose and glucuronate interconversions-Glycosphingolipid biosynthesis - lacto and neolacto series	hsa00040-hsa00601	hsa00040	hsa00601	PMP305
306	Pentose and glucuronate interconversions-Glycosphingolipid biosynthesis - globo and isoglobo series	hsa00040-hsa00603	hsa00040	hsa00603	PMP306
307	Pentose and glucuronate interconversions-Glycosphingolipid biosynthesis - ganglio series	hsa00040-hsa00604	hsa00040	hsa00604	PMP307
308	Pentose and glucuronate interconversions-Other glycan degradation	hsa00040-hsa00511	hsa00040	hsa00511	PMP308
309	Pentose and glucuronate interconversions-Thiamine metabolism	hsa00040-hsa00730	hsa00040	hsa00730	PMP309
310	Pentose and glucuronate interconversions-Riboflavin metabolism	hsa00040-hsa00740	hsa00040	hsa00740	PMP310
311	Pentose and glucuronate interconversions-Vitamin B6 metabolism	hsa00040-hsa00750	hsa00040	hsa00750	PMP311
312	Pentose and glucuronate interconversions-Nicotinate and nicotinamide metabolism	hsa00040-hsa00760	hsa00040	hsa00760	PMP312
313	Pentose and glucuronate interconversions-Pantothenate and CoA biosynthesis	hsa00040-hsa00770	hsa00040	hsa00770	PMP313
314	Pentose and glucuronate interconversions-Biotin metabolism	hsa00040-hsa00780	hsa00040	hsa00780	PMP314
315	Pentose and glucuronate interconversions-Lipoic acid metabolism	hsa00040-hsa00785	hsa00040	hsa00785	PMP315
316	Pentose and glucuronate interconversions-Folate biosynthesis	hsa00040-hsa00790	hsa00040	hsa00790	PMP316
317	Pentose and glucuronate interconversions-One carbon pool by folate	hsa00040-hsa00670	hsa00040	hsa00670	PMP317
318	Pentose and glucuronate interconversions-Retinol metabolism	hsa00040-hsa00830	hsa00040	hsa00830	PMP318
319	Pentose and glucuronate interconversions-Porphyrin metabolism	hsa00040-hsa00860	hsa00040	hsa00860	PMP319
320	Pentose and glucuronate interconversions-Ubiquinone and other terpenoid-quinone biosynthesis	hsa00040-hsa00130	hsa00040	hsa00130	PMP320
321	Pentose and glucuronate interconversions-Terpenoid backbone biosynthesis	hsa00040-hsa00900	hsa00040	hsa00900	PMP321
322	Pentose and glucuronate interconversions-Caffeine metabolism	hsa00040-hsa00232	hsa00040	hsa00232	PMP322
323	Pentose and glucuronate interconversions-Neomycin, kanamycin and gentamicin biosynthesis	hsa00040-hsa00524	hsa00040	hsa00524	PMP323
324	Pentose and glucuronate interconversions-Metabolism of xenobiotics by cytochrome P450	hsa00040-hsa00980	hsa00040	hsa00980	PMP324
325	Pentose and glucuronate interconversions-Drug metabolism - cytochrome P450	hsa00040-hsa00982	hsa00040	hsa00982	PMP325
326	Pentose and glucuronate interconversions-Drug metabolism - other enzymes	hsa00040-hsa00983	hsa00040	hsa00983	PMP326
327	Fructose and mannose metabolism-Galactose metabolism	hsa00051-hsa00052	hsa00051	hsa00052	PMP327
328	Fructose and mannose metabolism-Ascorbate and aldarate metabolism	hsa00051-hsa00053	hsa00051	hsa00053	PMP328
329	Fructose and mannose metabolism-Starch and sucrose metabolism	hsa00051-hsa00500	hsa00051	hsa00500	PMP329
330	Fructose and mannose metabolism-Amino sugar and nucleotide sugar metabolism	hsa00051-hsa00520	hsa00051	hsa00520	PMP330
331	Fructose and mannose metabolism-Pyruvate metabolism	hsa00051-hsa00620	hsa00051	hsa00620	PMP331
332	Fructose and mannose metabolism-Glyoxylate and dicarboxylate metabolism	hsa00051-hsa00630	hsa00051	hsa00630	PMP332
333	Fructose and mannose metabolism-Propanoate metabolism	hsa00051-hsa00640	hsa00051	hsa00640	PMP333
334	Fructose and mannose metabolism-Butanoate metabolism	hsa00051-hsa00650	hsa00051	hsa00650	PMP334
335	Fructose and mannose metabolism-Inositol phosphate metabolism	hsa00051-hsa00562	hsa00051	hsa00562	PMP335
336	Fructose and mannose metabolism-Oxidative phosphorylation	hsa00051-hsa00190	hsa00051	hsa00190	PMP336
337	Fructose and mannose metabolism-Nitrogen metabolism	hsa00051-hsa00910	hsa00051	hsa00910	PMP337
338	Fructose and mannose metabolism-Sulfur metabolism	hsa00051-hsa00920	hsa00051	hsa00920	PMP338
339	Fructose and mannose metabolism-Fatty acid biosynthesis	hsa00051-hsa00061	hsa00051	hsa00061	PMP339
340	Fructose and mannose metabolism-Fatty acid elongation	hsa00051-hsa00062	hsa00051	hsa00062	PMP340
341	Fructose and mannose metabolism-Fatty acid degradation	hsa00051-hsa00071	hsa00051	hsa00071	PMP341
342	Fructose and mannose metabolism-Steroid biosynthesis	hsa00051-hsa00100	hsa00051	hsa00100	PMP342
343	Fructose and mannose metabolism-Primary bile acid biosynthesis	hsa00051-hsa00120	hsa00051	hsa00120	PMP343
344	Fructose and mannose metabolism-Steroid hormone biosynthesis	hsa00051-hsa00140	hsa00051	hsa00140	PMP344
345	Fructose and mannose metabolism-Glycerolipid metabolism	hsa00051-hsa00561	hsa00051	hsa00561	PMP345
346	Fructose and mannose metabolism-Glycerophospholipid metabolism	hsa00051-hsa00564	hsa00051	hsa00564	PMP346
347	Fructose and mannose metabolism-Ether lipid metabolism	hsa00051-hsa00565	hsa00051	hsa00565	PMP347
348	Fructose and mannose metabolism-Sphingolipid metabolism	hsa00051-hsa00600	hsa00051	hsa00600	PMP348
349	Fructose and mannose metabolism-Arachidonic acid metabolism	hsa00051-hsa00590	hsa00051	hsa00590	PMP349
350	Fructose and mannose metabolism-Linoleic acid metabolism	hsa00051-hsa00591	hsa00051	hsa00591	PMP350
351	Fructose and mannose metabolism-alpha-Linolenic acid metabolism	hsa00051-hsa00592	hsa00051	hsa00592	PMP351
352	Fructose and mannose metabolism-Biosynthesis of unsaturated fatty acids	hsa00051-hsa01040	hsa00051	hsa01040	PMP352
353	Fructose and mannose metabolism-Purine metabolism	hsa00051-hsa00230	hsa00051	hsa00230	PMP353
354	Fructose and mannose metabolism-Pyrimidine metabolism	hsa00051-hsa00240	hsa00051	hsa00240	PMP354
355	Fructose and mannose metabolism-Alanine, aspartate and glutamate metabolism	hsa00051-hsa00250	hsa00051	hsa00250	PMP355
356	Fructose and mannose metabolism-Glycine, serine and threonine metabolism	hsa00051-hsa00260	hsa00051	hsa00260	PMP356
357	Fructose and mannose metabolism-Cysteine and methionine metabolism	hsa00051-hsa00270	hsa00051	hsa00270	PMP357
358	Fructose and mannose metabolism-Valine, leucine and isoleucine degradation	hsa00051-hsa00280	hsa00051	hsa00280	PMP358
359	Fructose and mannose metabolism-Valine, leucine and isoleucine biosynthesis	hsa00051-hsa00290	hsa00051	hsa00290	PMP359
360	Fructose and mannose metabolism-Lysine degradation	hsa00051-hsa00310	hsa00051	hsa00310	PMP360
361	Fructose and mannose metabolism-Arginine biosynthesis	hsa00051-hsa00220	hsa00051	hsa00220	PMP361
362	Fructose and mannose metabolism-Arginine and proline metabolism	hsa00051-hsa00330	hsa00051	hsa00330	PMP362
363	Fructose and mannose metabolism-Histidine metabolism	hsa00051-hsa00340	hsa00051	hsa00340	PMP363
364	Fructose and mannose metabolism-Tyrosine metabolism	hsa00051-hsa00350	hsa00051	hsa00350	PMP364
365	Fructose and mannose metabolism-Phenylalanine metabolism	hsa00051-hsa00360	hsa00051	hsa00360	PMP365
366	Fructose and mannose metabolism-Tryptophan metabolism	hsa00051-hsa00380	hsa00051	hsa00380	PMP366
367	Fructose and mannose metabolism-Phenylalanine, tyrosine and tryptophan biosynthesis	hsa00051-hsa00400	hsa00051	hsa00400	PMP367
368	Fructose and mannose metabolism-beta-Alanine metabolism	hsa00051-hsa00410	hsa00051	hsa00410	PMP368
369	Fructose and mannose metabolism-Taurine and hypotaurine metabolism	hsa00051-hsa00430	hsa00051	hsa00430	PMP369
370	Fructose and mannose metabolism-Phosphonate and phosphinate metabolism	hsa00051-hsa00440	hsa00051	hsa00440	PMP370
371	Fructose and mannose metabolism-Selenocompound metabolism	hsa00051-hsa00450	hsa00051	hsa00450	PMP371
372	Fructose and mannose metabolism-D-Amino acid metabolism	hsa00051-hsa00470	hsa00051	hsa00470	PMP372
373	Fructose and mannose metabolism-Glutathione metabolism	hsa00051-hsa00480	hsa00051	hsa00480	PMP373
374	Fructose and mannose metabolism-N-Glycan biosynthesis	hsa00051-hsa00510	hsa00051	hsa00510	PMP374
375	Fructose and mannose metabolism-Various types of N-glycan biosynthesis	hsa00051-hsa00513	hsa00051	hsa00513	PMP375
376	Fructose and mannose metabolism-Mucin type O-glycan biosynthesis	hsa00051-hsa00512	hsa00051	hsa00512	PMP376
377	Fructose and mannose metabolism-Mannose type O-glycan biosynthesis	hsa00051-hsa00515	hsa00051	hsa00515	PMP377
378	Fructose and mannose metabolism-Other types of O-glycan biosynthesis	hsa00051-hsa00514	hsa00051	hsa00514	PMP378
379	Fructose and mannose metabolism-Glycosaminoglycan biosynthesis - chondroitin sulfate / dermatan sulfate	hsa00051-hsa00532	hsa00051	hsa00532	PMP379
380	Fructose and mannose metabolism-Glycosaminoglycan biosynthesis - heparan sulfate / heparin	hsa00051-hsa00534	hsa00051	hsa00534	PMP380
381	Fructose and mannose metabolism-Glycosaminoglycan biosynthesis - keratan sulfate	hsa00051-hsa00533	hsa00051	hsa00533	PMP381
382	Fructose and mannose metabolism-Glycosaminoglycan degradation	hsa00051-hsa00531	hsa00051	hsa00531	PMP382
383	Fructose and mannose metabolism-Glycosylphosphatidylinositol (GPI)-anchor biosynthesis	hsa00051-hsa00563	hsa00051	hsa00563	PMP383
384	Fructose and mannose metabolism-Glycosphingolipid biosynthesis - lacto and neolacto series	hsa00051-hsa00601	hsa00051	hsa00601	PMP384
385	Fructose and mannose metabolism-Glycosphingolipid biosynthesis - globo and isoglobo series	hsa00051-hsa00603	hsa00051	hsa00603	PMP385
386	Fructose and mannose metabolism-Glycosphingolipid biosynthesis - ganglio series	hsa00051-hsa00604	hsa00051	hsa00604	PMP386
387	Fructose and mannose metabolism-Other glycan degradation	hsa00051-hsa00511	hsa00051	hsa00511	PMP387
388	Fructose and mannose metabolism-Thiamine metabolism	hsa00051-hsa00730	hsa00051	hsa00730	PMP388
389	Fructose and mannose metabolism-Riboflavin metabolism	hsa00051-hsa00740	hsa00051	hsa00740	PMP389
390	Fructose and mannose metabolism-Vitamin B6 metabolism	hsa00051-hsa00750	hsa00051	hsa00750	PMP390
391	Fructose and mannose metabolism-Nicotinate and nicotinamide metabolism	hsa00051-hsa00760	hsa00051	hsa00760	PMP391
392	Fructose and mannose metabolism-Pantothenate and CoA biosynthesis	hsa00051-hsa00770	hsa00051	hsa00770	PMP392
393	Fructose and mannose metabolism-Biotin metabolism	hsa00051-hsa00780	hsa00051	hsa00780	PMP393
394	Fructose and mannose metabolism-Lipoic acid metabolism	hsa00051-hsa00785	hsa00051	hsa00785	PMP394
395	Fructose and mannose metabolism-Folate biosynthesis	hsa00051-hsa00790	hsa00051	hsa00790	PMP395
396	Fructose and mannose metabolism-One carbon pool by folate	hsa00051-hsa00670	hsa00051	hsa00670	PMP396
397	Fructose and mannose metabolism-Retinol metabolism	hsa00051-hsa00830	hsa00051	hsa00830	PMP397
398	Fructose and mannose metabolism-Porphyrin metabolism	hsa00051-hsa00860	hsa00051	hsa00860	PMP398
399	Fructose and mannose metabolism-Ubiquinone and other terpenoid-quinone biosynthesis	hsa00051-hsa00130	hsa00051	hsa00130	PMP399
400	Fructose and mannose metabolism-Terpenoid backbone biosynthesis	hsa00051-hsa00900	hsa00051	hsa00900	PMP400
401	Fructose and mannose metabolism-Caffeine metabolism	hsa00051-hsa00232	hsa00051	hsa00232	PMP401
402	Fructose and mannose metabolism-Neomycin, kanamycin and gentamicin biosynthesis	hsa00051-hsa00524	hsa00051	hsa00524	PMP402
403	Fructose and mannose metabolism-Metabolism of xenobiotics by cytochrome P450	hsa00051-hsa00980	hsa00051	hsa00980	PMP403
404	Fructose and mannose metabolism-Drug metabolism - cytochrome P450	hsa00051-hsa00982	hsa00051	hsa00982	PMP404
405	Fructose and mannose metabolism-Drug metabolism - other enzymes	hsa00051-hsa00983	hsa00051	hsa00983	PMP405
406	Galactose metabolism-Ascorbate and aldarate metabolism	hsa00052-hsa00053	hsa00052	hsa00053	PMP406
407	Galactose metabolism-Starch and sucrose metabolism	hsa00052-hsa00500	hsa00052	hsa00500	PMP407
408	Galactose metabolism-Amino sugar and nucleotide sugar metabolism	hsa00052-hsa00520	hsa00052	hsa00520	PMP408
409	Galactose metabolism-Pyruvate metabolism	hsa00052-hsa00620	hsa00052	hsa00620	PMP409
410	Galactose metabolism-Glyoxylate and dicarboxylate metabolism	hsa00052-hsa00630	hsa00052	hsa00630	PMP410
411	Galactose metabolism-Propanoate metabolism	hsa00052-hsa00640	hsa00052	hsa00640	PMP411
412	Galactose metabolism-Butanoate metabolism	hsa00052-hsa00650	hsa00052	hsa00650	PMP412
413	Galactose metabolism-Inositol phosphate metabolism	hsa00052-hsa00562	hsa00052	hsa00562	PMP413
414	Galactose metabolism-Oxidative phosphorylation	hsa00052-hsa00190	hsa00052	hsa00190	PMP414
415	Galactose metabolism-Nitrogen metabolism	hsa00052-hsa00910	hsa00052	hsa00910	PMP415
416	Galactose metabolism-Sulfur metabolism	hsa00052-hsa00920	hsa00052	hsa00920	PMP416
417	Galactose metabolism-Fatty acid biosynthesis	hsa00052-hsa00061	hsa00052	hsa00061	PMP417
418	Galactose metabolism-Fatty acid elongation	hsa00052-hsa00062	hsa00052	hsa00062	PMP418
419	Galactose metabolism-Fatty acid degradation	hsa00052-hsa00071	hsa00052	hsa00071	PMP419
420	Galactose metabolism-Steroid biosynthesis	hsa00052-hsa00100	hsa00052	hsa00100	PMP420
421	Galactose metabolism-Primary bile acid biosynthesis	hsa00052-hsa00120	hsa00052	hsa00120	PMP421
422	Galactose metabolism-Steroid hormone biosynthesis	hsa00052-hsa00140	hsa00052	hsa00140	PMP422
423	Galactose metabolism-Glycerolipid metabolism	hsa00052-hsa00561	hsa00052	hsa00561	PMP423
424	Galactose metabolism-Glycerophospholipid metabolism	hsa00052-hsa00564	hsa00052	hsa00564	PMP424
425	Galactose metabolism-Ether lipid metabolism	hsa00052-hsa00565	hsa00052	hsa00565	PMP425
426	Galactose metabolism-Sphingolipid metabolism	hsa00052-hsa00600	hsa00052	hsa00600	PMP426
427	Galactose metabolism-Arachidonic acid metabolism	hsa00052-hsa00590	hsa00052	hsa00590	PMP427
428	Galactose metabolism-Linoleic acid metabolism	hsa00052-hsa00591	hsa00052	hsa00591	PMP428
429	Galactose metabolism-alpha-Linolenic acid metabolism	hsa00052-hsa00592	hsa00052	hsa00592	PMP429
430	Galactose metabolism-Biosynthesis of unsaturated fatty acids	hsa00052-hsa01040	hsa00052	hsa01040	PMP430
431	Galactose metabolism-Purine metabolism	hsa00052-hsa00230	hsa00052	hsa00230	PMP431
432	Galactose metabolism-Pyrimidine metabolism	hsa00052-hsa00240	hsa00052	hsa00240	PMP432
433	Galactose metabolism-Alanine, aspartate and glutamate metabolism	hsa00052-hsa00250	hsa00052	hsa00250	PMP433
434	Galactose metabolism-Glycine, serine and threonine metabolism	hsa00052-hsa00260	hsa00052	hsa00260	PMP434
435	Galactose metabolism-Cysteine and methionine metabolism	hsa00052-hsa00270	hsa00052	hsa00270	PMP435
436	Galactose metabolism-Valine, leucine and isoleucine degradation	hsa00052-hsa00280	hsa00052	hsa00280	PMP436
437	Galactose metabolism-Valine, leucine and isoleucine biosynthesis	hsa00052-hsa00290	hsa00052	hsa00290	PMP437
438	Galactose metabolism-Lysine degradation	hsa00052-hsa00310	hsa00052	hsa00310	PMP438
439	Galactose metabolism-Arginine biosynthesis	hsa00052-hsa00220	hsa00052	hsa00220	PMP439
440	Galactose metabolism-Arginine and proline metabolism	hsa00052-hsa00330	hsa00052	hsa00330	PMP440
441	Galactose metabolism-Histidine metabolism	hsa00052-hsa00340	hsa00052	hsa00340	PMP441
442	Galactose metabolism-Tyrosine metabolism	hsa00052-hsa00350	hsa00052	hsa00350	PMP442
443	Galactose metabolism-Phenylalanine metabolism	hsa00052-hsa00360	hsa00052	hsa00360	PMP443
444	Galactose metabolism-Tryptophan metabolism	hsa00052-hsa00380	hsa00052	hsa00380	PMP444
446	Galactose metabolism-beta-Alanine metabolism	hsa00052-hsa00410	hsa00052	hsa00410	PMP446
447	Galactose metabolism-Taurine and hypotaurine metabolism	hsa00052-hsa00430	hsa00052	hsa00430	PMP447
448	Galactose metabolism-Phosphonate and phosphinate metabolism	hsa00052-hsa00440	hsa00052	hsa00440	PMP448
449	Galactose metabolism-Selenocompound metabolism	hsa00052-hsa00450	hsa00052	hsa00450	PMP449
450	Galactose metabolism-D-Amino acid metabolism	hsa00052-hsa00470	hsa00052	hsa00470	PMP450
451	Galactose metabolism-Glutathione metabolism	hsa00052-hsa00480	hsa00052	hsa00480	PMP451
452	Galactose metabolism-N-Glycan biosynthesis	hsa00052-hsa00510	hsa00052	hsa00510	PMP452
453	Galactose metabolism-Various types of N-glycan biosynthesis	hsa00052-hsa00513	hsa00052	hsa00513	PMP453
454	Galactose metabolism-Mucin type O-glycan biosynthesis	hsa00052-hsa00512	hsa00052	hsa00512	PMP454
455	Galactose metabolism-Mannose type O-glycan biosynthesis	hsa00052-hsa00515	hsa00052	hsa00515	PMP455
456	Galactose metabolism-Other types of O-glycan biosynthesis	hsa00052-hsa00514	hsa00052	hsa00514	PMP456
457	Galactose metabolism-Glycosaminoglycan biosynthesis - chondroitin sulfate / dermatan sulfate	hsa00052-hsa00532	hsa00052	hsa00532	PMP457
458	Galactose metabolism-Glycosaminoglycan biosynthesis - heparan sulfate / heparin	hsa00052-hsa00534	hsa00052	hsa00534	PMP458
459	Galactose metabolism-Glycosaminoglycan biosynthesis - keratan sulfate	hsa00052-hsa00533	hsa00052	hsa00533	PMP459
460	Galactose metabolism-Glycosaminoglycan degradation	hsa00052-hsa00531	hsa00052	hsa00531	PMP460
461	Galactose metabolism-Glycosylphosphatidylinositol (GPI)-anchor biosynthesis	hsa00052-hsa00563	hsa00052	hsa00563	PMP461
462	Galactose metabolism-Glycosphingolipid biosynthesis - lacto and neolacto series	hsa00052-hsa00601	hsa00052	hsa00601	PMP462
463	Galactose metabolism-Glycosphingolipid biosynthesis - globo and isoglobo series	hsa00052-hsa00603	hsa00052	hsa00603	PMP463
464	Galactose metabolism-Glycosphingolipid biosynthesis - ganglio series	hsa00052-hsa00604	hsa00052	hsa00604	PMP464
465	Galactose metabolism-Other glycan degradation	hsa00052-hsa00511	hsa00052	hsa00511	PMP465
466	Galactose metabolism-Thiamine metabolism	hsa00052-hsa00730	hsa00052	hsa00730	PMP466
467	Galactose metabolism-Riboflavin metabolism	hsa00052-hsa00740	hsa00052	hsa00740	PMP467
468	Galactose metabolism-Vitamin B6 metabolism	hsa00052-hsa00750	hsa00052	hsa00750	PMP468
469	Galactose metabolism-Nicotinate and nicotinamide metabolism	hsa00052-hsa00760	hsa00052	hsa00760	PMP469
470	Galactose metabolism-Pantothenate and CoA biosynthesis	hsa00052-hsa00770	hsa00052	hsa00770	PMP470
471	Galactose metabolism-Biotin metabolism	hsa00052-hsa00780	hsa00052	hsa00780	PMP471
472	Galactose metabolism-Lipoic acid metabolism	hsa00052-hsa00785	hsa00052	hsa00785	PMP472
473	Galactose metabolism-Folate biosynthesis	hsa00052-hsa00790	hsa00052	hsa00790	PMP473
474	Galactose metabolism-One carbon pool by folate	hsa00052-hsa00670	hsa00052	hsa00670	PMP474
475	Galactose metabolism-Retinol metabolism	hsa00052-hsa00830	hsa00052	hsa00830	PMP475
476	Galactose metabolism-Porphyrin metabolism	hsa00052-hsa00860	hsa00052	hsa00860	PMP476
477	Galactose metabolism-Ubiquinone and other terpenoid-quinone biosynthesis	hsa00052-hsa00130	hsa00052	hsa00130	PMP477
478	Galactose metabolism-Terpenoid backbone biosynthesis	hsa00052-hsa00900	hsa00052	hsa00900	PMP478
479	Galactose metabolism-Caffeine metabolism	hsa00052-hsa00232	hsa00052	hsa00232	PMP479
480	Galactose metabolism-Neomycin, kanamycin and gentamicin biosynthesis	hsa00052-hsa00524	hsa00052	hsa00524	PMP480
481	Galactose metabolism-Metabolism of xenobiotics by cytochrome P450	hsa00052-hsa00980	hsa00052	hsa00980	PMP481
482	Galactose metabolism-Drug metabolism - cytochrome P450	hsa00052-hsa00982	hsa00052	hsa00982	PMP482
483	Galactose metabolism-Drug metabolism - other enzymes	hsa00052-hsa00983	hsa00052	hsa00983	PMP483
484	Ascorbate and aldarate metabolism-Starch and sucrose metabolism	hsa00053-hsa00500	hsa00053	hsa00500	PMP484
485	Ascorbate and aldarate metabolism-Amino sugar and nucleotide sugar metabolism	hsa00053-hsa00520	hsa00053	hsa00520	PMP485
486	Ascorbate and aldarate metabolism-Pyruvate metabolism	hsa00053-hsa00620	hsa00053	hsa00620	PMP486
487	Ascorbate and aldarate metabolism-Glyoxylate and dicarboxylate metabolism	hsa00053-hsa00630	hsa00053	hsa00630	PMP487
488	Ascorbate and aldarate metabolism-Propanoate metabolism	hsa00053-hsa00640	hsa00053	hsa00640	PMP488
489	Ascorbate and aldarate metabolism-Butanoate metabolism	hsa00053-hsa00650	hsa00053	hsa00650	PMP489
490	Ascorbate and aldarate metabolism-Inositol phosphate metabolism	hsa00053-hsa00562	hsa00053	hsa00562	PMP490
491	Ascorbate and aldarate metabolism-Oxidative phosphorylation	hsa00053-hsa00190	hsa00053	hsa00190	PMP491
492	Ascorbate and aldarate metabolism-Nitrogen metabolism	hsa00053-hsa00910	hsa00053	hsa00910	PMP492
493	Ascorbate and aldarate metabolism-Sulfur metabolism	hsa00053-hsa00920	hsa00053	hsa00920	PMP493
494	Ascorbate and aldarate metabolism-Fatty acid biosynthesis	hsa00053-hsa00061	hsa00053	hsa00061	PMP494
495	Ascorbate and aldarate metabolism-Fatty acid elongation	hsa00053-hsa00062	hsa00053	hsa00062	PMP495
496	Ascorbate and aldarate metabolism-Fatty acid degradation	hsa00053-hsa00071	hsa00053	hsa00071	PMP496
497	Ascorbate and aldarate metabolism-Steroid biosynthesis	hsa00053-hsa00100	hsa00053	hsa00100	PMP497
498	Ascorbate and aldarate metabolism-Primary bile acid biosynthesis	hsa00053-hsa00120	hsa00053	hsa00120	PMP498
499	Ascorbate and aldarate metabolism-Steroid hormone biosynthesis	hsa00053-hsa00140	hsa00053	hsa00140	PMP499
500	Ascorbate and aldarate metabolism-Glycerolipid metabolism	hsa00053-hsa00561	hsa00053	hsa00561	PMP500
501	Ascorbate and aldarate metabolism-Glycerophospholipid metabolism	hsa00053-hsa00564	hsa00053	hsa00564	PMP501
502	Ascorbate and aldarate metabolism-Ether lipid metabolism	hsa00053-hsa00565	hsa00053	hsa00565	PMP502
503	Ascorbate and aldarate metabolism-Sphingolipid metabolism	hsa00053-hsa00600	hsa00053	hsa00600	PMP503
504	Ascorbate and aldarate metabolism-Arachidonic acid metabolism	hsa00053-hsa00590	hsa00053	hsa00590	PMP504
505	Ascorbate and aldarate metabolism-Linoleic acid metabolism	hsa00053-hsa00591	hsa00053	hsa00591	PMP505
506	Ascorbate and aldarate metabolism-alpha-Linolenic acid metabolism	hsa00053-hsa00592	hsa00053	hsa00592	PMP506
507	Ascorbate and aldarate metabolism-Biosynthesis of unsaturated fatty acids	hsa00053-hsa01040	hsa00053	hsa01040	PMP507
508	Ascorbate and aldarate metabolism-Purine metabolism	hsa00053-hsa00230	hsa00053	hsa00230	PMP508
509	Ascorbate and aldarate metabolism-Pyrimidine metabolism	hsa00053-hsa00240	hsa00053	hsa00240	PMP509
510	Ascorbate and aldarate metabolism-Alanine, aspartate and glutamate metabolism	hsa00053-hsa00250	hsa00053	hsa00250	PMP510
511	Ascorbate and aldarate metabolism-Glycine, serine and threonine metabolism	hsa00053-hsa00260	hsa00053	hsa00260	PMP511
512	Ascorbate and aldarate metabolism-Cysteine and methionine metabolism	hsa00053-hsa00270	hsa00053	hsa00270	PMP512
513	Ascorbate and aldarate metabolism-Valine, leucine and isoleucine degradation	hsa00053-hsa00280	hsa00053	hsa00280	PMP513
514	Ascorbate and aldarate metabolism-Valine, leucine and isoleucine biosynthesis	hsa00053-hsa00290	hsa00053	hsa00290	PMP514
515	Ascorbate and aldarate metabolism-Lysine degradation	hsa00053-hsa00310	hsa00053	hsa00310	PMP515
516	Ascorbate and aldarate metabolism-Arginine biosynthesis	hsa00053-hsa00220	hsa00053	hsa00220	PMP516
517	Ascorbate and aldarate metabolism-Arginine and proline metabolism	hsa00053-hsa00330	hsa00053	hsa00330	PMP517
518	Ascorbate and aldarate metabolism-Histidine metabolism	hsa00053-hsa00340	hsa00053	hsa00340	PMP518
519	Ascorbate and aldarate metabolism-Tyrosine metabolism	hsa00053-hsa00350	hsa00053	hsa00350	PMP519
520	Ascorbate and aldarate metabolism-Phenylalanine metabolism	hsa00053-hsa00360	hsa00053	hsa00360	PMP520
521	Ascorbate and aldarate metabolism-Tryptophan metabolism	hsa00053-hsa00380	hsa00053	hsa00380	PMP521
522	Ascorbate and aldarate metabolism-Phenylalanine, tyrosine and tryptophan biosynthesis	hsa00053-hsa00400	hsa00053	hsa00400	PMP522
523	Ascorbate and aldarate metabolism-beta-Alanine metabolism	hsa00053-hsa00410	hsa00053	hsa00410	PMP523
524	Ascorbate and aldarate metabolism-Taurine and hypotaurine metabolism	hsa00053-hsa00430	hsa00053	hsa00430	PMP524
525	Ascorbate and aldarate metabolism-Phosphonate and phosphinate metabolism	hsa00053-hsa00440	hsa00053	hsa00440	PMP525
526	Ascorbate and aldarate metabolism-Selenocompound metabolism	hsa00053-hsa00450	hsa00053	hsa00450	PMP526
527	Ascorbate and aldarate metabolism-D-Amino acid metabolism	hsa00053-hsa00470	hsa00053	hsa00470	PMP527
528	Ascorbate and aldarate metabolism-Glutathione metabolism	hsa00053-hsa00480	hsa00053	hsa00480	PMP528
529	Ascorbate and aldarate metabolism-N-Glycan biosynthesis	hsa00053-hsa00510	hsa00053	hsa00510	PMP529
530	Ascorbate and aldarate metabolism-Various types of N-glycan biosynthesis	hsa00053-hsa00513	hsa00053	hsa00513	PMP530
531	Ascorbate and aldarate metabolism-Mucin type O-glycan biosynthesis	hsa00053-hsa00512	hsa00053	hsa00512	PMP531
532	Ascorbate and aldarate metabolism-Mannose type O-glycan biosynthesis	hsa00053-hsa00515	hsa00053	hsa00515	PMP532
533	Ascorbate and aldarate metabolism-Other types of O-glycan biosynthesis	hsa00053-hsa00514	hsa00053	hsa00514	PMP533
534	Ascorbate and aldarate metabolism-Glycosaminoglycan biosynthesis - chondroitin sulfate / dermatan sulfate	hsa00053-hsa00532	hsa00053	hsa00532	PMP534
535	Ascorbate and aldarate metabolism-Glycosaminoglycan biosynthesis - heparan sulfate / heparin	hsa00053-hsa00534	hsa00053	hsa00534	PMP535
536	Ascorbate and aldarate metabolism-Glycosaminoglycan biosynthesis - keratan sulfate	hsa00053-hsa00533	hsa00053	hsa00533	PMP536
537	Ascorbate and aldarate metabolism-Glycosaminoglycan degradation	hsa00053-hsa00531	hsa00053	hsa00531	PMP537
538	Ascorbate and aldarate metabolism-Glycosylphosphatidylinositol (GPI)-anchor biosynthesis	hsa00053-hsa00563	hsa00053	hsa00563	PMP538
539	Ascorbate and aldarate metabolism-Glycosphingolipid biosynthesis - lacto and neolacto series	hsa00053-hsa00601	hsa00053	hsa00601	PMP539
540	Ascorbate and aldarate metabolism-Glycosphingolipid biosynthesis - globo and isoglobo series	hsa00053-hsa00603	hsa00053	hsa00603	PMP540
541	Ascorbate and aldarate metabolism-Glycosphingolipid biosynthesis - ganglio series	hsa00053-hsa00604	hsa00053	hsa00604	PMP541
542	Ascorbate and aldarate metabolism-Other glycan degradation	hsa00053-hsa00511	hsa00053	hsa00511	PMP542
543	Ascorbate and aldarate metabolism-Thiamine metabolism	hsa00053-hsa00730	hsa00053	hsa00730	PMP543
544	Ascorbate and aldarate metabolism-Riboflavin metabolism	hsa00053-hsa00740	hsa00053	hsa00740	PMP544
545	Ascorbate and aldarate metabolism-Vitamin B6 metabolism	hsa00053-hsa00750	hsa00053	hsa00750	PMP545
546	Ascorbate and aldarate metabolism-Nicotinate and nicotinamide metabolism	hsa00053-hsa00760	hsa00053	hsa00760	PMP546
547	Ascorbate and aldarate metabolism-Pantothenate and CoA biosynthesis	hsa00053-hsa00770	hsa00053	hsa00770	PMP547
548	Ascorbate and aldarate metabolism-Biotin metabolism	hsa00053-hsa00780	hsa00053	hsa00780	PMP548
549	Ascorbate and aldarate metabolism-Lipoic acid metabolism	hsa00053-hsa00785	hsa00053	hsa00785	PMP549
550	Ascorbate and aldarate metabolism-Folate biosynthesis	hsa00053-hsa00790	hsa00053	hsa00790	PMP550
551	Ascorbate and aldarate metabolism-One carbon pool by folate	hsa00053-hsa00670	hsa00053	hsa00670	PMP551
552	Ascorbate and aldarate metabolism-Retinol metabolism	hsa00053-hsa00830	hsa00053	hsa00830	PMP552
553	Ascorbate and aldarate metabolism-Porphyrin metabolism	hsa00053-hsa00860	hsa00053	hsa00860	PMP553
554	Ascorbate and aldarate metabolism-Ubiquinone and other terpenoid-quinone biosynthesis	hsa00053-hsa00130	hsa00053	hsa00130	PMP554
555	Ascorbate and aldarate metabolism-Terpenoid backbone biosynthesis	hsa00053-hsa00900	hsa00053	hsa00900	PMP555
556	Ascorbate and aldarate metabolism-Caffeine metabolism	hsa00053-hsa00232	hsa00053	hsa00232	PMP556
557	Ascorbate and aldarate metabolism-Neomycin, kanamycin and gentamicin biosynthesis	hsa00053-hsa00524	hsa00053	hsa00524	PMP557
558	Ascorbate and aldarate metabolism-Metabolism of xenobiotics by cytochrome P450	hsa00053-hsa00980	hsa00053	hsa00980	PMP558
559	Ascorbate and aldarate metabolism-Drug metabolism - cytochrome P450	hsa00053-hsa00982	hsa00053	hsa00982	PMP559
560	Ascorbate and aldarate metabolism-Drug metabolism - other enzymes	hsa00053-hsa00983	hsa00053	hsa00983	PMP560
561	Starch and sucrose metabolism-Amino sugar and nucleotide sugar metabolism	hsa00500-hsa00520	hsa00500	hsa00520	PMP561
562	Starch and sucrose metabolism-Pyruvate metabolism	hsa00500-hsa00620	hsa00500	hsa00620	PMP562
563	Starch and sucrose metabolism-Glyoxylate and dicarboxylate metabolism	hsa00500-hsa00630	hsa00500	hsa00630	PMP563
564	Starch and sucrose metabolism-Propanoate metabolism	hsa00500-hsa00640	hsa00500	hsa00640	PMP564
565	Starch and sucrose metabolism-Butanoate metabolism	hsa00500-hsa00650	hsa00500	hsa00650	PMP565
566	Starch and sucrose metabolism-Inositol phosphate metabolism	hsa00500-hsa00562	hsa00500	hsa00562	PMP566
567	Starch and sucrose metabolism-Oxidative phosphorylation	hsa00500-hsa00190	hsa00500	hsa00190	PMP567
568	Starch and sucrose metabolism-Nitrogen metabolism	hsa00500-hsa00910	hsa00500	hsa00910	PMP568
569	Starch and sucrose metabolism-Sulfur metabolism	hsa00500-hsa00920	hsa00500	hsa00920	PMP569
570	Starch and sucrose metabolism-Fatty acid biosynthesis	hsa00500-hsa00061	hsa00500	hsa00061	PMP570
571	Starch and sucrose metabolism-Fatty acid elongation	hsa00500-hsa00062	hsa00500	hsa00062	PMP571
572	Starch and sucrose metabolism-Fatty acid degradation	hsa00500-hsa00071	hsa00500	hsa00071	PMP572
573	Starch and sucrose metabolism-Steroid biosynthesis	hsa00500-hsa00100	hsa00500	hsa00100	PMP573
574	Starch and sucrose metabolism-Primary bile acid biosynthesis	hsa00500-hsa00120	hsa00500	hsa00120	PMP574
575	Starch and sucrose metabolism-Steroid hormone biosynthesis	hsa00500-hsa00140	hsa00500	hsa00140	PMP575
576	Starch and sucrose metabolism-Glycerolipid metabolism	hsa00500-hsa00561	hsa00500	hsa00561	PMP576
577	Starch and sucrose metabolism-Glycerophospholipid metabolism	hsa00500-hsa00564	hsa00500	hsa00564	PMP577
578	Starch and sucrose metabolism-Ether lipid metabolism	hsa00500-hsa00565	hsa00500	hsa00565	PMP578
579	Starch and sucrose metabolism-Sphingolipid metabolism	hsa00500-hsa00600	hsa00500	hsa00600	PMP579
580	Starch and sucrose metabolism-Arachidonic acid metabolism	hsa00500-hsa00590	hsa00500	hsa00590	PMP580
581	Starch and sucrose metabolism-Linoleic acid metabolism	hsa00500-hsa00591	hsa00500	hsa00591	PMP581
582	Starch and sucrose metabolism-alpha-Linolenic acid metabolism	hsa00500-hsa00592	hsa00500	hsa00592	PMP582
583	Starch and sucrose metabolism-Biosynthesis of unsaturated fatty acids	hsa00500-hsa01040	hsa00500	hsa01040	PMP583
584	Starch and sucrose metabolism-Purine metabolism	hsa00500-hsa00230	hsa00500	hsa00230	PMP584
585	Starch and sucrose metabolism-Pyrimidine metabolism	hsa00500-hsa00240	hsa00500	hsa00240	PMP585
586	Starch and sucrose metabolism-Alanine, aspartate and glutamate metabolism	hsa00500-hsa00250	hsa00500	hsa00250	PMP586
587	Starch and sucrose metabolism-Glycine, serine and threonine metabolism	hsa00500-hsa00260	hsa00500	hsa00260	PMP587
588	Starch and sucrose metabolism-Cysteine and methionine metabolism	hsa00500-hsa00270	hsa00500	hsa00270	PMP588
589	Starch and sucrose metabolism-Valine, leucine and isoleucine degradation	hsa00500-hsa00280	hsa00500	hsa00280	PMP589
590	Starch and sucrose metabolism-Valine, leucine and isoleucine biosynthesis	hsa00500-hsa00290	hsa00500	hsa00290	PMP590
591	Starch and sucrose metabolism-Lysine degradation	hsa00500-hsa00310	hsa00500	hsa00310	PMP591
592	Starch and sucrose metabolism-Arginine biosynthesis	hsa00500-hsa00220	hsa00500	hsa00220	PMP592
593	Starch and sucrose metabolism-Arginine and proline metabolism	hsa00500-hsa00330	hsa00500	hsa00330	PMP593
594	Starch and sucrose metabolism-Histidine metabolism	hsa00500-hsa00340	hsa00500	hsa00340	PMP594
595	Starch and sucrose metabolism-Tyrosine metabolism	hsa00500-hsa00350	hsa00500	hsa00350	PMP595
596	Starch and sucrose metabolism-Phenylalanine metabolism	hsa00500-hsa00360	hsa00500	hsa00360	PMP596
597	Starch and sucrose metabolism-Tryptophan metabolism	hsa00500-hsa00380	hsa00500	hsa00380	PMP597
598	Starch and sucrose metabolism-Phenylalanine, tyrosine and tryptophan biosynthesis	hsa00500-hsa00400	hsa00500	hsa00400	PMP598
599	Starch and sucrose metabolism-beta-Alanine metabolism	hsa00500-hsa00410	hsa00500	hsa00410	PMP599
600	Starch and sucrose metabolism-Taurine and hypotaurine metabolism	hsa00500-hsa00430	hsa00500	hsa00430	PMP600
601	Starch and sucrose metabolism-Phosphonate and phosphinate metabolism	hsa00500-hsa00440	hsa00500	hsa00440	PMP601
602	Starch and sucrose metabolism-Selenocompound metabolism	hsa00500-hsa00450	hsa00500	hsa00450	PMP602
603	Starch and sucrose metabolism-D-Amino acid metabolism	hsa00500-hsa00470	hsa00500	hsa00470	PMP603
604	Starch and sucrose metabolism-Glutathione metabolism	hsa00500-hsa00480	hsa00500	hsa00480	PMP604
605	Starch and sucrose metabolism-N-Glycan biosynthesis	hsa00500-hsa00510	hsa00500	hsa00510	PMP605
606	Starch and sucrose metabolism-Various types of N-glycan biosynthesis	hsa00500-hsa00513	hsa00500	hsa00513	PMP606
607	Starch and sucrose metabolism-Mucin type O-glycan biosynthesis	hsa00500-hsa00512	hsa00500	hsa00512	PMP607
608	Starch and sucrose metabolism-Mannose type O-glycan biosynthesis	hsa00500-hsa00515	hsa00500	hsa00515	PMP608
609	Starch and sucrose metabolism-Other types of O-glycan biosynthesis	hsa00500-hsa00514	hsa00500	hsa00514	PMP609
610	Starch and sucrose metabolism-Glycosaminoglycan biosynthesis - chondroitin sulfate / dermatan sulfate	hsa00500-hsa00532	hsa00500	hsa00532	PMP610
611	Starch and sucrose metabolism-Glycosaminoglycan biosynthesis - heparan sulfate / heparin	hsa00500-hsa00534	hsa00500	hsa00534	PMP611
612	Starch and sucrose metabolism-Glycosaminoglycan biosynthesis - keratan sulfate	hsa00500-hsa00533	hsa00500	hsa00533	PMP612
613	Starch and sucrose metabolism-Glycosaminoglycan degradation	hsa00500-hsa00531	hsa00500	hsa00531	PMP613
614	Starch and sucrose metabolism-Glycosylphosphatidylinositol (GPI)-anchor biosynthesis	hsa00500-hsa00563	hsa00500	hsa00563	PMP614
615	Starch and sucrose metabolism-Glycosphingolipid biosynthesis - lacto and neolacto series	hsa00500-hsa00601	hsa00500	hsa00601	PMP615
616	Starch and sucrose metabolism-Glycosphingolipid biosynthesis - globo and isoglobo series	hsa00500-hsa00603	hsa00500	hsa00603	PMP616
617	Starch and sucrose metabolism-Glycosphingolipid biosynthesis - ganglio series	hsa00500-hsa00604	hsa00500	hsa00604	PMP617
618	Starch and sucrose metabolism-Other glycan degradation	hsa00500-hsa00511	hsa00500	hsa00511	PMP618
619	Starch and sucrose metabolism-Thiamine metabolism	hsa00500-hsa00730	hsa00500	hsa00730	PMP619
620	Starch and sucrose metabolism-Riboflavin metabolism	hsa00500-hsa00740	hsa00500	hsa00740	PMP620
621	Starch and sucrose metabolism-Vitamin B6 metabolism	hsa00500-hsa00750	hsa00500	hsa00750	PMP621
622	Starch and sucrose metabolism-Nicotinate and nicotinamide metabolism	hsa00500-hsa00760	hsa00500	hsa00760	PMP622
623	Starch and sucrose metabolism-Pantothenate and CoA biosynthesis	hsa00500-hsa00770	hsa00500	hsa00770	PMP623
624	Starch and sucrose metabolism-Biotin metabolism	hsa00500-hsa00780	hsa00500	hsa00780	PMP624
625	Starch and sucrose metabolism-Lipoic acid metabolism	hsa00500-hsa00785	hsa00500	hsa00785	PMP625
626	Starch and sucrose metabolism-Folate biosynthesis	hsa00500-hsa00790	hsa00500	hsa00790	PMP626
627	Starch and sucrose metabolism-One carbon pool by folate	hsa00500-hsa00670	hsa00500	hsa00670	PMP627
628	Starch and sucrose metabolism-Retinol metabolism	hsa00500-hsa00830	hsa00500	hsa00830	PMP628
629	Starch and sucrose metabolism-Porphyrin metabolism	hsa00500-hsa00860	hsa00500	hsa00860	PMP629
630	Starch and sucrose metabolism-Ubiquinone and other terpenoid-quinone biosynthesis	hsa00500-hsa00130	hsa00500	hsa00130	PMP630
631	Starch and sucrose metabolism-Terpenoid backbone biosynthesis	hsa00500-hsa00900	hsa00500	hsa00900	PMP631
632	Starch and sucrose metabolism-Caffeine metabolism	hsa00500-hsa00232	hsa00500	hsa00232	PMP632
633	Starch and sucrose metabolism-Neomycin, kanamycin and gentamicin biosynthesis	hsa00500-hsa00524	hsa00500	hsa00524	PMP633
634	Starch and sucrose metabolism-Metabolism of xenobiotics by cytochrome P450	hsa00500-hsa00980	hsa00500	hsa00980	PMP634
635	Starch and sucrose metabolism-Drug metabolism - cytochrome P450	hsa00500-hsa00982	hsa00500	hsa00982	PMP635
636	Starch and sucrose metabolism-Drug metabolism - other enzymes	hsa00500-hsa00983	hsa00500	hsa00983	PMP636
637	Amino sugar and nucleotide sugar metabolism-Pyruvate metabolism	hsa00520-hsa00620	hsa00520	hsa00620	PMP637
638	Amino sugar and nucleotide sugar metabolism-Glyoxylate and dicarboxylate metabolism	hsa00520-hsa00630	hsa00520	hsa00630	PMP638
639	Amino sugar and nucleotide sugar metabolism-Propanoate metabolism	hsa00520-hsa00640	hsa00520	hsa00640	PMP639
640	Amino sugar and nucleotide sugar metabolism-Butanoate metabolism	hsa00520-hsa00650	hsa00520	hsa00650	PMP640
641	Amino sugar and nucleotide sugar metabolism-Inositol phosphate metabolism	hsa00520-hsa00562	hsa00520	hsa00562	PMP641
642	Amino sugar and nucleotide sugar metabolism-Oxidative phosphorylation	hsa00520-hsa00190	hsa00520	hsa00190	PMP642
643	Amino sugar and nucleotide sugar metabolism-Nitrogen metabolism	hsa00520-hsa00910	hsa00520	hsa00910	PMP643
644	Amino sugar and nucleotide sugar metabolism-Sulfur metabolism	hsa00520-hsa00920	hsa00520	hsa00920	PMP644
645	Amino sugar and nucleotide sugar metabolism-Fatty acid biosynthesis	hsa00520-hsa00061	hsa00520	hsa00061	PMP645
646	Amino sugar and nucleotide sugar metabolism-Fatty acid elongation	hsa00520-hsa00062	hsa00520	hsa00062	PMP646
647	Amino sugar and nucleotide sugar metabolism-Fatty acid degradation	hsa00520-hsa00071	hsa00520	hsa00071	PMP647
648	Amino sugar and nucleotide sugar metabolism-Steroid biosynthesis	hsa00520-hsa00100	hsa00520	hsa00100	PMP648
649	Amino sugar and nucleotide sugar metabolism-Primary bile acid biosynthesis	hsa00520-hsa00120	hsa00520	hsa00120	PMP649
650	Amino sugar and nucleotide sugar metabolism-Steroid hormone biosynthesis	hsa00520-hsa00140	hsa00520	hsa00140	PMP650
651	Amino sugar and nucleotide sugar metabolism-Glycerolipid metabolism	hsa00520-hsa00561	hsa00520	hsa00561	PMP651
652	Amino sugar and nucleotide sugar metabolism-Glycerophospholipid metabolism	hsa00520-hsa00564	hsa00520	hsa00564	PMP652
653	Amino sugar and nucleotide sugar metabolism-Ether lipid metabolism	hsa00520-hsa00565	hsa00520	hsa00565	PMP653
654	Amino sugar and nucleotide sugar metabolism-Sphingolipid metabolism	hsa00520-hsa00600	hsa00520	hsa00600	PMP654
655	Amino sugar and nucleotide sugar metabolism-Arachidonic acid metabolism	hsa00520-hsa00590	hsa00520	hsa00590	PMP655
656	Amino sugar and nucleotide sugar metabolism-Linoleic acid metabolism	hsa00520-hsa00591	hsa00520	hsa00591	PMP656
657	Amino sugar and nucleotide sugar metabolism-alpha-Linolenic acid metabolism	hsa00520-hsa00592	hsa00520	hsa00592	PMP657
658	Amino sugar and nucleotide sugar metabolism-Biosynthesis of unsaturated fatty acids	hsa00520-hsa01040	hsa00520	hsa01040	PMP658
659	Amino sugar and nucleotide sugar metabolism-Purine metabolism	hsa00520-hsa00230	hsa00520	hsa00230	PMP659
660	Amino sugar and nucleotide sugar metabolism-Pyrimidine metabolism	hsa00520-hsa00240	hsa00520	hsa00240	PMP660
661	Amino sugar and nucleotide sugar metabolism-Alanine, aspartate and glutamate metabolism	hsa00520-hsa00250	hsa00520	hsa00250	PMP661
662	Amino sugar and nucleotide sugar metabolism-Glycine, serine and threonine metabolism	hsa00520-hsa00260	hsa00520	hsa00260	PMP662
663	Amino sugar and nucleotide sugar metabolism-Cysteine and methionine metabolism	hsa00520-hsa00270	hsa00520	hsa00270	PMP663
664	Amino sugar and nucleotide sugar metabolism-Valine, leucine and isoleucine degradation	hsa00520-hsa00280	hsa00520	hsa00280	PMP664
665	Amino sugar and nucleotide sugar metabolism-Valine, leucine and isoleucine biosynthesis	hsa00520-hsa00290	hsa00520	hsa00290	PMP665
666	Amino sugar and nucleotide sugar metabolism-Lysine degradation	hsa00520-hsa00310	hsa00520	hsa00310	PMP666
667	Amino sugar and nucleotide sugar metabolism-Arginine biosynthesis	hsa00520-hsa00220	hsa00520	hsa00220	PMP667
668	Amino sugar and nucleotide sugar metabolism-Arginine and proline metabolism	hsa00520-hsa00330	hsa00520	hsa00330	PMP668
669	Amino sugar and nucleotide sugar metabolism-Histidine metabolism	hsa00520-hsa00340	hsa00520	hsa00340	PMP669
670	Amino sugar and nucleotide sugar metabolism-Tyrosine metabolism	hsa00520-hsa00350	hsa00520	hsa00350	PMP670
671	Amino sugar and nucleotide sugar metabolism-Phenylalanine metabolism	hsa00520-hsa00360	hsa00520	hsa00360	PMP671
672	Amino sugar and nucleotide sugar metabolism-Tryptophan metabolism	hsa00520-hsa00380	hsa00520	hsa00380	PMP672
673	Amino sugar and nucleotide sugar metabolism-Phenylalanine, tyrosine and tryptophan biosynthesis	hsa00520-hsa00400	hsa00520	hsa00400	PMP673
674	Amino sugar and nucleotide sugar metabolism-beta-Alanine metabolism	hsa00520-hsa00410	hsa00520	hsa00410	PMP674
675	Amino sugar and nucleotide sugar metabolism-Taurine and hypotaurine metabolism	hsa00520-hsa00430	hsa00520	hsa00430	PMP675
676	Amino sugar and nucleotide sugar metabolism-Phosphonate and phosphinate metabolism	hsa00520-hsa00440	hsa00520	hsa00440	PMP676
677	Amino sugar and nucleotide sugar metabolism-Selenocompound metabolism	hsa00520-hsa00450	hsa00520	hsa00450	PMP677
678	Amino sugar and nucleotide sugar metabolism-D-Amino acid metabolism	hsa00520-hsa00470	hsa00520	hsa00470	PMP678
679	Amino sugar and nucleotide sugar metabolism-Glutathione metabolism	hsa00520-hsa00480	hsa00520	hsa00480	PMP679
680	Amino sugar and nucleotide sugar metabolism-N-Glycan biosynthesis	hsa00520-hsa00510	hsa00520	hsa00510	PMP680
681	Amino sugar and nucleotide sugar metabolism-Various types of N-glycan biosynthesis	hsa00520-hsa00513	hsa00520	hsa00513	PMP681
682	Amino sugar and nucleotide sugar metabolism-Mucin type O-glycan biosynthesis	hsa00520-hsa00512	hsa00520	hsa00512	PMP682
683	Amino sugar and nucleotide sugar metabolism-Mannose type O-glycan biosynthesis	hsa00520-hsa00515	hsa00520	hsa00515	PMP683
684	Amino sugar and nucleotide sugar metabolism-Other types of O-glycan biosynthesis	hsa00520-hsa00514	hsa00520	hsa00514	PMP684
685	Amino sugar and nucleotide sugar metabolism-Glycosaminoglycan biosynthesis - chondroitin sulfate / dermatan sulfate	hsa00520-hsa00532	hsa00520	hsa00532	PMP685
686	Amino sugar and nucleotide sugar metabolism-Glycosaminoglycan biosynthesis - heparan sulfate / heparin	hsa00520-hsa00534	hsa00520	hsa00534	PMP686
687	Amino sugar and nucleotide sugar metabolism-Glycosaminoglycan biosynthesis - keratan sulfate	hsa00520-hsa00533	hsa00520	hsa00533	PMP687
688	Amino sugar and nucleotide sugar metabolism-Glycosaminoglycan degradation	hsa00520-hsa00531	hsa00520	hsa00531	PMP688
689	Amino sugar and nucleotide sugar metabolism-Glycosylphosphatidylinositol (GPI)-anchor biosynthesis	hsa00520-hsa00563	hsa00520	hsa00563	PMP689
690	Amino sugar and nucleotide sugar metabolism-Glycosphingolipid biosynthesis - lacto and neolacto series	hsa00520-hsa00601	hsa00520	hsa00601	PMP690
691	Amino sugar and nucleotide sugar metabolism-Glycosphingolipid biosynthesis - globo and isoglobo series	hsa00520-hsa00603	hsa00520	hsa00603	PMP691
692	Amino sugar and nucleotide sugar metabolism-Glycosphingolipid biosynthesis - ganglio series	hsa00520-hsa00604	hsa00520	hsa00604	PMP692
693	Amino sugar and nucleotide sugar metabolism-Other glycan degradation	hsa00520-hsa00511	hsa00520	hsa00511	PMP693
694	Amino sugar and nucleotide sugar metabolism-Thiamine metabolism	hsa00520-hsa00730	hsa00520	hsa00730	PMP694
695	Amino sugar and nucleotide sugar metabolism-Riboflavin metabolism	hsa00520-hsa00740	hsa00520	hsa00740	PMP695
696	Amino sugar and nucleotide sugar metabolism-Vitamin B6 metabolism	hsa00520-hsa00750	hsa00520	hsa00750	PMP696
697	Amino sugar and nucleotide sugar metabolism-Nicotinate and nicotinamide metabolism	hsa00520-hsa00760	hsa00520	hsa00760	PMP697
698	Amino sugar and nucleotide sugar metabolism-Pantothenate and CoA biosynthesis	hsa00520-hsa00770	hsa00520	hsa00770	PMP698
699	Amino sugar and nucleotide sugar metabolism-Biotin metabolism	hsa00520-hsa00780	hsa00520	hsa00780	PMP699
700	Amino sugar and nucleotide sugar metabolism-Lipoic acid metabolism	hsa00520-hsa00785	hsa00520	hsa00785	PMP700
701	Amino sugar and nucleotide sugar metabolism-Folate biosynthesis	hsa00520-hsa00790	hsa00520	hsa00790	PMP701
702	Amino sugar and nucleotide sugar metabolism-One carbon pool by folate	hsa00520-hsa00670	hsa00520	hsa00670	PMP702
703	Amino sugar and nucleotide sugar metabolism-Retinol metabolism	hsa00520-hsa00830	hsa00520	hsa00830	PMP703
704	Amino sugar and nucleotide sugar metabolism-Porphyrin metabolism	hsa00520-hsa00860	hsa00520	hsa00860	PMP704
705	Amino sugar and nucleotide sugar metabolism-Ubiquinone and other terpenoid-quinone biosynthesis	hsa00520-hsa00130	hsa00520	hsa00130	PMP705
706	Amino sugar and nucleotide sugar metabolism-Terpenoid backbone biosynthesis	hsa00520-hsa00900	hsa00520	hsa00900	PMP706
707	Amino sugar and nucleotide sugar metabolism-Caffeine metabolism	hsa00520-hsa00232	hsa00520	hsa00232	PMP707
708	Amino sugar and nucleotide sugar metabolism-Neomycin, kanamycin and gentamicin biosynthesis	hsa00520-hsa00524	hsa00520	hsa00524	PMP708
709	Amino sugar and nucleotide sugar metabolism-Metabolism of xenobiotics by cytochrome P450	hsa00520-hsa00980	hsa00520	hsa00980	PMP709
710	Amino sugar and nucleotide sugar metabolism-Drug metabolism - cytochrome P450	hsa00520-hsa00982	hsa00520	hsa00982	PMP710
711	Amino sugar and nucleotide sugar metabolism-Drug metabolism - other enzymes	hsa00520-hsa00983	hsa00520	hsa00983	PMP711
712	Pyruvate metabolism-Glyoxylate and dicarboxylate metabolism	hsa00620-hsa00630	hsa00620	hsa00630	PMP712
713	Pyruvate metabolism-Propanoate metabolism	hsa00620-hsa00640	hsa00620	hsa00640	PMP713
714	Pyruvate metabolism-Butanoate metabolism	hsa00620-hsa00650	hsa00620	hsa00650	PMP714
715	Pyruvate metabolism-Inositol phosphate metabolism	hsa00620-hsa00562	hsa00620	hsa00562	PMP715
716	Pyruvate metabolism-Oxidative phosphorylation	hsa00620-hsa00190	hsa00620	hsa00190	PMP716
717	Pyruvate metabolism-Nitrogen metabolism	hsa00620-hsa00910	hsa00620	hsa00910	PMP717
718	Pyruvate metabolism-Sulfur metabolism	hsa00620-hsa00920	hsa00620	hsa00920	PMP718
719	Pyruvate metabolism-Fatty acid biosynthesis	hsa00620-hsa00061	hsa00620	hsa00061	PMP719
720	Pyruvate metabolism-Fatty acid elongation	hsa00620-hsa00062	hsa00620	hsa00062	PMP720
721	Pyruvate metabolism-Fatty acid degradation	hsa00620-hsa00071	hsa00620	hsa00071	PMP721
722	Pyruvate metabolism-Steroid biosynthesis	hsa00620-hsa00100	hsa00620	hsa00100	PMP722
723	Pyruvate metabolism-Primary bile acid biosynthesis	hsa00620-hsa00120	hsa00620	hsa00120	PMP723
724	Pyruvate metabolism-Steroid hormone biosynthesis	hsa00620-hsa00140	hsa00620	hsa00140	PMP724
725	Pyruvate metabolism-Glycerolipid metabolism	hsa00620-hsa00561	hsa00620	hsa00561	PMP725
726	Pyruvate metabolism-Glycerophospholipid metabolism	hsa00620-hsa00564	hsa00620	hsa00564	PMP726
727	Pyruvate metabolism-Ether lipid metabolism	hsa00620-hsa00565	hsa00620	hsa00565	PMP727
728	Pyruvate metabolism-Sphingolipid metabolism	hsa00620-hsa00600	hsa00620	hsa00600	PMP728
729	Pyruvate metabolism-Arachidonic acid metabolism	hsa00620-hsa00590	hsa00620	hsa00590	PMP729
730	Pyruvate metabolism-Linoleic acid metabolism	hsa00620-hsa00591	hsa00620	hsa00591	PMP730
731	Pyruvate metabolism-alpha-Linolenic acid metabolism	hsa00620-hsa00592	hsa00620	hsa00592	PMP731
732	Pyruvate metabolism-Biosynthesis of unsaturated fatty acids	hsa00620-hsa01040	hsa00620	hsa01040	PMP732
733	Pyruvate metabolism-Purine metabolism	hsa00620-hsa00230	hsa00620	hsa00230	PMP733
734	Pyruvate metabolism-Pyrimidine metabolism	hsa00620-hsa00240	hsa00620	hsa00240	PMP734
735	Pyruvate metabolism-Alanine, aspartate and glutamate metabolism	hsa00620-hsa00250	hsa00620	hsa00250	PMP735
736	Pyruvate metabolism-Glycine, serine and threonine metabolism	hsa00620-hsa00260	hsa00620	hsa00260	PMP736
737	Pyruvate metabolism-Cysteine and methionine metabolism	hsa00620-hsa00270	hsa00620	hsa00270	PMP737
738	Pyruvate metabolism-Valine, leucine and isoleucine degradation	hsa00620-hsa00280	hsa00620	hsa00280	PMP738
739	Pyruvate metabolism-Valine, leucine and isoleucine biosynthesis	hsa00620-hsa00290	hsa00620	hsa00290	PMP739
740	Pyruvate metabolism-Lysine degradation	hsa00620-hsa00310	hsa00620	hsa00310	PMP740
741	Pyruvate metabolism-Arginine biosynthesis	hsa00620-hsa00220	hsa00620	hsa00220	PMP741
742	Pyruvate metabolism-Arginine and proline metabolism	hsa00620-hsa00330	hsa00620	hsa00330	PMP742
743	Pyruvate metabolism-Histidine metabolism	hsa00620-hsa00340	hsa00620	hsa00340	PMP743
744	Pyruvate metabolism-Tyrosine metabolism	hsa00620-hsa00350	hsa00620	hsa00350	PMP744
745	Pyruvate metabolism-Phenylalanine metabolism	hsa00620-hsa00360	hsa00620	hsa00360	PMP745
746	Pyruvate metabolism-Tryptophan metabolism	hsa00620-hsa00380	hsa00620	hsa00380	PMP746
747	Pyruvate metabolism-Phenylalanine, tyrosine and tryptophan biosynthesis	hsa00620-hsa00400	hsa00620	hsa00400	PMP747
748	Pyruvate metabolism-beta-Alanine metabolism	hsa00620-hsa00410	hsa00620	hsa00410	PMP748
749	Pyruvate metabolism-Taurine and hypotaurine metabolism	hsa00620-hsa00430	hsa00620	hsa00430	PMP749
750	Pyruvate metabolism-Phosphonate and phosphinate metabolism	hsa00620-hsa00440	hsa00620	hsa00440	PMP750
751	Pyruvate metabolism-Selenocompound metabolism	hsa00620-hsa00450	hsa00620	hsa00450	PMP751
752	Pyruvate metabolism-D-Amino acid metabolism	hsa00620-hsa00470	hsa00620	hsa00470	PMP752
753	Pyruvate metabolism-Glutathione metabolism	hsa00620-hsa00480	hsa00620	hsa00480	PMP753
754	Pyruvate metabolism-N-Glycan biosynthesis	hsa00620-hsa00510	hsa00620	hsa00510	PMP754
755	Pyruvate metabolism-Various types of N-glycan biosynthesis	hsa00620-hsa00513	hsa00620	hsa00513	PMP755
756	Pyruvate metabolism-Mucin type O-glycan biosynthesis	hsa00620-hsa00512	hsa00620	hsa00512	PMP756
757	Pyruvate metabolism-Mannose type O-glycan biosynthesis	hsa00620-hsa00515	hsa00620	hsa00515	PMP757
758	Pyruvate metabolism-Other types of O-glycan biosynthesis	hsa00620-hsa00514	hsa00620	hsa00514	PMP758
759	Pyruvate metabolism-Glycosaminoglycan biosynthesis - chondroitin sulfate / dermatan sulfate	hsa00620-hsa00532	hsa00620	hsa00532	PMP759
760	Pyruvate metabolism-Glycosaminoglycan biosynthesis - heparan sulfate / heparin	hsa00620-hsa00534	hsa00620	hsa00534	PMP760
761	Pyruvate metabolism-Glycosaminoglycan biosynthesis - keratan sulfate	hsa00620-hsa00533	hsa00620	hsa00533	PMP761
762	Pyruvate metabolism-Glycosaminoglycan degradation	hsa00620-hsa00531	hsa00620	hsa00531	PMP762
763	Pyruvate metabolism-Glycosylphosphatidylinositol (GPI)-anchor biosynthesis	hsa00620-hsa00563	hsa00620	hsa00563	PMP763
764	Pyruvate metabolism-Glycosphingolipid biosynthesis - lacto and neolacto series	hsa00620-hsa00601	hsa00620	hsa00601	PMP764
765	Pyruvate metabolism-Glycosphingolipid biosynthesis - globo and isoglobo series	hsa00620-hsa00603	hsa00620	hsa00603	PMP765
766	Pyruvate metabolism-Glycosphingolipid biosynthesis - ganglio series	hsa00620-hsa00604	hsa00620	hsa00604	PMP766
767	Pyruvate metabolism-Other glycan degradation	hsa00620-hsa00511	hsa00620	hsa00511	PMP767
768	Pyruvate metabolism-Thiamine metabolism	hsa00620-hsa00730	hsa00620	hsa00730	PMP768
769	Pyruvate metabolism-Riboflavin metabolism	hsa00620-hsa00740	hsa00620	hsa00740	PMP769
770	Pyruvate metabolism-Vitamin B6 metabolism	hsa00620-hsa00750	hsa00620	hsa00750	PMP770
771	Pyruvate metabolism-Nicotinate and nicotinamide metabolism	hsa00620-hsa00760	hsa00620	hsa00760	PMP771
772	Pyruvate metabolism-Pantothenate and CoA biosynthesis	hsa00620-hsa00770	hsa00620	hsa00770	PMP772
773	Pyruvate metabolism-Biotin metabolism	hsa00620-hsa00780	hsa00620	hsa00780	PMP773
774	Pyruvate metabolism-Lipoic acid metabolism	hsa00620-hsa00785	hsa00620	hsa00785	PMP774
775	Pyruvate metabolism-Folate biosynthesis	hsa00620-hsa00790	hsa00620	hsa00790	PMP775
776	Pyruvate metabolism-One carbon pool by folate	hsa00620-hsa00670	hsa00620	hsa00670	PMP776
777	Pyruvate metabolism-Retinol metabolism	hsa00620-hsa00830	hsa00620	hsa00830	PMP777
778	Pyruvate metabolism-Porphyrin metabolism	hsa00620-hsa00860	hsa00620	hsa00860	PMP778
779	Pyruvate metabolism-Ubiquinone and other terpenoid-quinone biosynthesis	hsa00620-hsa00130	hsa00620	hsa00130	PMP779
780	Pyruvate metabolism-Terpenoid backbone biosynthesis	hsa00620-hsa00900	hsa00620	hsa00900	PMP780
781	Pyruvate metabolism-Caffeine metabolism	hsa00620-hsa00232	hsa00620	hsa00232	PMP781
782	Pyruvate metabolism-Neomycin, kanamycin and gentamicin biosynthesis	hsa00620-hsa00524	hsa00620	hsa00524	PMP782
783	Pyruvate metabolism-Metabolism of xenobiotics by cytochrome P450	hsa00620-hsa00980	hsa00620	hsa00980	PMP783
784	Pyruvate metabolism-Drug metabolism - cytochrome P450	hsa00620-hsa00982	hsa00620	hsa00982	PMP784
785	Pyruvate metabolism-Drug metabolism - other enzymes	hsa00620-hsa00983	hsa00620	hsa00983	PMP785
786	Glyoxylate and dicarboxylate metabolism-Propanoate metabolism	hsa00630-hsa00640	hsa00630	hsa00640	PMP786
787	Glyoxylate and dicarboxylate metabolism-Butanoate metabolism	hsa00630-hsa00650	hsa00630	hsa00650	PMP787
788	Glyoxylate and dicarboxylate metabolism-Inositol phosphate metabolism	hsa00630-hsa00562	hsa00630	hsa00562	PMP788
789	Glyoxylate and dicarboxylate metabolism-Oxidative phosphorylation	hsa00630-hsa00190	hsa00630	hsa00190	PMP789
790	Glyoxylate and dicarboxylate metabolism-Nitrogen metabolism	hsa00630-hsa00910	hsa00630	hsa00910	PMP790
791	Glyoxylate and dicarboxylate metabolism-Sulfur metabolism	hsa00630-hsa00920	hsa00630	hsa00920	PMP791
792	Glyoxylate and dicarboxylate metabolism-Fatty acid biosynthesis	hsa00630-hsa00061	hsa00630	hsa00061	PMP792
793	Glyoxylate and dicarboxylate metabolism-Fatty acid elongation	hsa00630-hsa00062	hsa00630	hsa00062	PMP793
794	Glyoxylate and dicarboxylate metabolism-Fatty acid degradation	hsa00630-hsa00071	hsa00630	hsa00071	PMP794
795	Glyoxylate and dicarboxylate metabolism-Steroid biosynthesis	hsa00630-hsa00100	hsa00630	hsa00100	PMP795
796	Glyoxylate and dicarboxylate metabolism-Primary bile acid biosynthesis	hsa00630-hsa00120	hsa00630	hsa00120	PMP796
797	Glyoxylate and dicarboxylate metabolism-Steroid hormone biosynthesis	hsa00630-hsa00140	hsa00630	hsa00140	PMP797
798	Glyoxylate and dicarboxylate metabolism-Glycerolipid metabolism	hsa00630-hsa00561	hsa00630	hsa00561	PMP798
799	Glyoxylate and dicarboxylate metabolism-Glycerophospholipid metabolism	hsa00630-hsa00564	hsa00630	hsa00564	PMP799
800	Glyoxylate and dicarboxylate metabolism-Ether lipid metabolism	hsa00630-hsa00565	hsa00630	hsa00565	PMP800
801	Glyoxylate and dicarboxylate metabolism-Sphingolipid metabolism	hsa00630-hsa00600	hsa00630	hsa00600	PMP801
802	Glyoxylate and dicarboxylate metabolism-Arachidonic acid metabolism	hsa00630-hsa00590	hsa00630	hsa00590	PMP802
803	Glyoxylate and dicarboxylate metabolism-Linoleic acid metabolism	hsa00630-hsa00591	hsa00630	hsa00591	PMP803
804	Glyoxylate and dicarboxylate metabolism-alpha-Linolenic acid metabolism	hsa00630-hsa00592	hsa00630	hsa00592	PMP804
805	Glyoxylate and dicarboxylate metabolism-Biosynthesis of unsaturated fatty acids	hsa00630-hsa01040	hsa00630	hsa01040	PMP805
806	Glyoxylate and dicarboxylate metabolism-Purine metabolism	hsa00630-hsa00230	hsa00630	hsa00230	PMP806
807	Glyoxylate and dicarboxylate metabolism-Pyrimidine metabolism	hsa00630-hsa00240	hsa00630	hsa00240	PMP807
808	Glyoxylate and dicarboxylate metabolism-Alanine, aspartate and glutamate metabolism	hsa00630-hsa00250	hsa00630	hsa00250	PMP808
809	Glyoxylate and dicarboxylate metabolism-Glycine, serine and threonine metabolism	hsa00630-hsa00260	hsa00630	hsa00260	PMP809
810	Glyoxylate and dicarboxylate metabolism-Cysteine and methionine metabolism	hsa00630-hsa00270	hsa00630	hsa00270	PMP810
811	Glyoxylate and dicarboxylate metabolism-Valine, leucine and isoleucine degradation	hsa00630-hsa00280	hsa00630	hsa00280	PMP811
812	Glyoxylate and dicarboxylate metabolism-Valine, leucine and isoleucine biosynthesis	hsa00630-hsa00290	hsa00630	hsa00290	PMP812
813	Glyoxylate and dicarboxylate metabolism-Lysine degradation	hsa00630-hsa00310	hsa00630	hsa00310	PMP813
814	Glyoxylate and dicarboxylate metabolism-Arginine biosynthesis	hsa00630-hsa00220	hsa00630	hsa00220	PMP814
815	Glyoxylate and dicarboxylate metabolism-Arginine and proline metabolism	hsa00630-hsa00330	hsa00630	hsa00330	PMP815
816	Glyoxylate and dicarboxylate metabolism-Histidine metabolism	hsa00630-hsa00340	hsa00630	hsa00340	PMP816
817	Glyoxylate and dicarboxylate metabolism-Tyrosine metabolism	hsa00630-hsa00350	hsa00630	hsa00350	PMP817
818	Glyoxylate and dicarboxylate metabolism-Phenylalanine metabolism	hsa00630-hsa00360	hsa00630	hsa00360	PMP818
819	Glyoxylate and dicarboxylate metabolism-Tryptophan metabolism	hsa00630-hsa00380	hsa00630	hsa00380	PMP819
820	Glyoxylate and dicarboxylate metabolism-Phenylalanine, tyrosine and tryptophan biosynthesis	hsa00630-hsa00400	hsa00630	hsa00400	PMP820
821	Glyoxylate and dicarboxylate metabolism-beta-Alanine metabolism	hsa00630-hsa00410	hsa00630	hsa00410	PMP821
822	Glyoxylate and dicarboxylate metabolism-Taurine and hypotaurine metabolism	hsa00630-hsa00430	hsa00630	hsa00430	PMP822
823	Glyoxylate and dicarboxylate metabolism-Phosphonate and phosphinate metabolism	hsa00630-hsa00440	hsa00630	hsa00440	PMP823
824	Glyoxylate and dicarboxylate metabolism-Selenocompound metabolism	hsa00630-hsa00450	hsa00630	hsa00450	PMP824
825	Glyoxylate and dicarboxylate metabolism-D-Amino acid metabolism	hsa00630-hsa00470	hsa00630	hsa00470	PMP825
826	Glyoxylate and dicarboxylate metabolism-Glutathione metabolism	hsa00630-hsa00480	hsa00630	hsa00480	PMP826
827	Glyoxylate and dicarboxylate metabolism-N-Glycan biosynthesis	hsa00630-hsa00510	hsa00630	hsa00510	PMP827
828	Glyoxylate and dicarboxylate metabolism-Various types of N-glycan biosynthesis	hsa00630-hsa00513	hsa00630	hsa00513	PMP828
829	Glyoxylate and dicarboxylate metabolism-Mucin type O-glycan biosynthesis	hsa00630-hsa00512	hsa00630	hsa00512	PMP829
830	Glyoxylate and dicarboxylate metabolism-Mannose type O-glycan biosynthesis	hsa00630-hsa00515	hsa00630	hsa00515	PMP830
831	Glyoxylate and dicarboxylate metabolism-Other types of O-glycan biosynthesis	hsa00630-hsa00514	hsa00630	hsa00514	PMP831
832	Glyoxylate and dicarboxylate metabolism-Glycosaminoglycan biosynthesis - chondroitin sulfate / dermatan sulfate	hsa00630-hsa00532	hsa00630	hsa00532	PMP832
833	Glyoxylate and dicarboxylate metabolism-Glycosaminoglycan biosynthesis - heparan sulfate / heparin	hsa00630-hsa00534	hsa00630	hsa00534	PMP833
834	Glyoxylate and dicarboxylate metabolism-Glycosaminoglycan biosynthesis - keratan sulfate	hsa00630-hsa00533	hsa00630	hsa00533	PMP834
835	Glyoxylate and dicarboxylate metabolism-Glycosaminoglycan degradation	hsa00630-hsa00531	hsa00630	hsa00531	PMP835
836	Glyoxylate and dicarboxylate metabolism-Glycosylphosphatidylinositol (GPI)-anchor biosynthesis	hsa00630-hsa00563	hsa00630	hsa00563	PMP836
837	Glyoxylate and dicarboxylate metabolism-Glycosphingolipid biosynthesis - lacto and neolacto series	hsa00630-hsa00601	hsa00630	hsa00601	PMP837
838	Glyoxylate and dicarboxylate metabolism-Glycosphingolipid biosynthesis - globo and isoglobo series	hsa00630-hsa00603	hsa00630	hsa00603	PMP838
839	Glyoxylate and dicarboxylate metabolism-Glycosphingolipid biosynthesis - ganglio series	hsa00630-hsa00604	hsa00630	hsa00604	PMP839
840	Glyoxylate and dicarboxylate metabolism-Other glycan degradation	hsa00630-hsa00511	hsa00630	hsa00511	PMP840
841	Glyoxylate and dicarboxylate metabolism-Thiamine metabolism	hsa00630-hsa00730	hsa00630	hsa00730	PMP841
842	Glyoxylate and dicarboxylate metabolism-Riboflavin metabolism	hsa00630-hsa00740	hsa00630	hsa00740	PMP842
843	Glyoxylate and dicarboxylate metabolism-Vitamin B6 metabolism	hsa00630-hsa00750	hsa00630	hsa00750	PMP843
844	Glyoxylate and dicarboxylate metabolism-Nicotinate and nicotinamide metabolism	hsa00630-hsa00760	hsa00630	hsa00760	PMP844
845	Glyoxylate and dicarboxylate metabolism-Pantothenate and CoA biosynthesis	hsa00630-hsa00770	hsa00630	hsa00770	PMP845
846	Glyoxylate and dicarboxylate metabolism-Biotin metabolism	hsa00630-hsa00780	hsa00630	hsa00780	PMP846
847	Glyoxylate and dicarboxylate metabolism-Lipoic acid metabolism	hsa00630-hsa00785	hsa00630	hsa00785	PMP847
848	Glyoxylate and dicarboxylate metabolism-Folate biosynthesis	hsa00630-hsa00790	hsa00630	hsa00790	PMP848
849	Glyoxylate and dicarboxylate metabolism-One carbon pool by folate	hsa00630-hsa00670	hsa00630	hsa00670	PMP849
850	Glyoxylate and dicarboxylate metabolism-Retinol metabolism	hsa00630-hsa00830	hsa00630	hsa00830	PMP850
851	Glyoxylate and dicarboxylate metabolism-Porphyrin metabolism	hsa00630-hsa00860	hsa00630	hsa00860	PMP851
852	Glyoxylate and dicarboxylate metabolism-Ubiquinone and other terpenoid-quinone biosynthesis	hsa00630-hsa00130	hsa00630	hsa00130	PMP852
853	Glyoxylate and dicarboxylate metabolism-Terpenoid backbone biosynthesis	hsa00630-hsa00900	hsa00630	hsa00900	PMP853
854	Glyoxylate and dicarboxylate metabolism-Caffeine metabolism	hsa00630-hsa00232	hsa00630	hsa00232	PMP854
855	Glyoxylate and dicarboxylate metabolism-Neomycin, kanamycin and gentamicin biosynthesis	hsa00630-hsa00524	hsa00630	hsa00524	PMP855
856	Glyoxylate and dicarboxylate metabolism-Metabolism of xenobiotics by cytochrome P450	hsa00630-hsa00980	hsa00630	hsa00980	PMP856
857	Glyoxylate and dicarboxylate metabolism-Drug metabolism - cytochrome P450	hsa00630-hsa00982	hsa00630	hsa00982	PMP857
858	Glyoxylate and dicarboxylate metabolism-Drug metabolism - other enzymes	hsa00630-hsa00983	hsa00630	hsa00983	PMP858
859	Propanoate metabolism-Butanoate metabolism	hsa00640-hsa00650	hsa00640	hsa00650	PMP859
860	Propanoate metabolism-Inositol phosphate metabolism	hsa00640-hsa00562	hsa00640	hsa00562	PMP860
861	Propanoate metabolism-Oxidative phosphorylation	hsa00640-hsa00190	hsa00640	hsa00190	PMP861
862	Propanoate metabolism-Nitrogen metabolism	hsa00640-hsa00910	hsa00640	hsa00910	PMP862
863	Propanoate metabolism-Sulfur metabolism	hsa00640-hsa00920	hsa00640	hsa00920	PMP863
864	Propanoate metabolism-Fatty acid biosynthesis	hsa00640-hsa00061	hsa00640	hsa00061	PMP864
865	Propanoate metabolism-Fatty acid elongation	hsa00640-hsa00062	hsa00640	hsa00062	PMP865
866	Propanoate metabolism-Fatty acid degradation	hsa00640-hsa00071	hsa00640	hsa00071	PMP866
867	Propanoate metabolism-Steroid biosynthesis	hsa00640-hsa00100	hsa00640	hsa00100	PMP867
868	Propanoate metabolism-Primary bile acid biosynthesis	hsa00640-hsa00120	hsa00640	hsa00120	PMP868
869	Propanoate metabolism-Steroid hormone biosynthesis	hsa00640-hsa00140	hsa00640	hsa00140	PMP869
870	Propanoate metabolism-Glycerolipid metabolism	hsa00640-hsa00561	hsa00640	hsa00561	PMP870
871	Propanoate metabolism-Glycerophospholipid metabolism	hsa00640-hsa00564	hsa00640	hsa00564	PMP871
872	Propanoate metabolism-Ether lipid metabolism	hsa00640-hsa00565	hsa00640	hsa00565	PMP872
873	Propanoate metabolism-Sphingolipid metabolism	hsa00640-hsa00600	hsa00640	hsa00600	PMP873
874	Propanoate metabolism-Arachidonic acid metabolism	hsa00640-hsa00590	hsa00640	hsa00590	PMP874
875	Propanoate metabolism-Linoleic acid metabolism	hsa00640-hsa00591	hsa00640	hsa00591	PMP875
876	Propanoate metabolism-alpha-Linolenic acid metabolism	hsa00640-hsa00592	hsa00640	hsa00592	PMP876
877	Propanoate metabolism-Biosynthesis of unsaturated fatty acids	hsa00640-hsa01040	hsa00640	hsa01040	PMP877
878	Propanoate metabolism-Purine metabolism	hsa00640-hsa00230	hsa00640	hsa00230	PMP878
879	Propanoate metabolism-Pyrimidine metabolism	hsa00640-hsa00240	hsa00640	hsa00240	PMP879
880	Propanoate metabolism-Alanine, aspartate and glutamate metabolism	hsa00640-hsa00250	hsa00640	hsa00250	PMP880
881	Propanoate metabolism-Glycine, serine and threonine metabolism	hsa00640-hsa00260	hsa00640	hsa00260	PMP881
882	Propanoate metabolism-Cysteine and methionine metabolism	hsa00640-hsa00270	hsa00640	hsa00270	PMP882
883	Propanoate metabolism-Valine, leucine and isoleucine degradation	hsa00640-hsa00280	hsa00640	hsa00280	PMP883
884	Propanoate metabolism-Valine, leucine and isoleucine biosynthesis	hsa00640-hsa00290	hsa00640	hsa00290	PMP884
885	Propanoate metabolism-Lysine degradation	hsa00640-hsa00310	hsa00640	hsa00310	PMP885
886	Propanoate metabolism-Arginine biosynthesis	hsa00640-hsa00220	hsa00640	hsa00220	PMP886
887	Propanoate metabolism-Arginine and proline metabolism	hsa00640-hsa00330	hsa00640	hsa00330	PMP887
888	Propanoate metabolism-Histidine metabolism	hsa00640-hsa00340	hsa00640	hsa00340	PMP888
889	Propanoate metabolism-Tyrosine metabolism	hsa00640-hsa00350	hsa00640	hsa00350	PMP889
890	Propanoate metabolism-Phenylalanine metabolism	hsa00640-hsa00360	hsa00640	hsa00360	PMP890
891	Propanoate metabolism-Tryptophan metabolism	hsa00640-hsa00380	hsa00640	hsa00380	PMP891
892	Propanoate metabolism-Phenylalanine, tyrosine and tryptophan biosynthesis	hsa00640-hsa00400	hsa00640	hsa00400	PMP892
893	Propanoate metabolism-beta-Alanine metabolism	hsa00640-hsa00410	hsa00640	hsa00410	PMP893
894	Propanoate metabolism-Taurine and hypotaurine metabolism	hsa00640-hsa00430	hsa00640	hsa00430	PMP894
895	Propanoate metabolism-Phosphonate and phosphinate metabolism	hsa00640-hsa00440	hsa00640	hsa00440	PMP895
896	Propanoate metabolism-Selenocompound metabolism	hsa00640-hsa00450	hsa00640	hsa00450	PMP896
897	Propanoate metabolism-D-Amino acid metabolism	hsa00640-hsa00470	hsa00640	hsa00470	PMP897
898	Propanoate metabolism-Glutathione metabolism	hsa00640-hsa00480	hsa00640	hsa00480	PMP898
899	Propanoate metabolism-N-Glycan biosynthesis	hsa00640-hsa00510	hsa00640	hsa00510	PMP899
900	Propanoate metabolism-Various types of N-glycan biosynthesis	hsa00640-hsa00513	hsa00640	hsa00513	PMP900
901	Propanoate metabolism-Mucin type O-glycan biosynthesis	hsa00640-hsa00512	hsa00640	hsa00512	PMP901
902	Propanoate metabolism-Mannose type O-glycan biosynthesis	hsa00640-hsa00515	hsa00640	hsa00515	PMP902
903	Propanoate metabolism-Other types of O-glycan biosynthesis	hsa00640-hsa00514	hsa00640	hsa00514	PMP903
904	Propanoate metabolism-Glycosaminoglycan biosynthesis - chondroitin sulfate / dermatan sulfate	hsa00640-hsa00532	hsa00640	hsa00532	PMP904
905	Propanoate metabolism-Glycosaminoglycan biosynthesis - heparan sulfate / heparin	hsa00640-hsa00534	hsa00640	hsa00534	PMP905
906	Propanoate metabolism-Glycosaminoglycan biosynthesis - keratan sulfate	hsa00640-hsa00533	hsa00640	hsa00533	PMP906
907	Propanoate metabolism-Glycosaminoglycan degradation	hsa00640-hsa00531	hsa00640	hsa00531	PMP907
908	Propanoate metabolism-Glycosylphosphatidylinositol (GPI)-anchor biosynthesis	hsa00640-hsa00563	hsa00640	hsa00563	PMP908
909	Propanoate metabolism-Glycosphingolipid biosynthesis - lacto and neolacto series	hsa00640-hsa00601	hsa00640	hsa00601	PMP909
910	Propanoate metabolism-Glycosphingolipid biosynthesis - globo and isoglobo series	hsa00640-hsa00603	hsa00640	hsa00603	PMP910
911	Propanoate metabolism-Glycosphingolipid biosynthesis - ganglio series	hsa00640-hsa00604	hsa00640	hsa00604	PMP911
912	Propanoate metabolism-Other glycan degradation	hsa00640-hsa00511	hsa00640	hsa00511	PMP912
913	Propanoate metabolism-Thiamine metabolism	hsa00640-hsa00730	hsa00640	hsa00730	PMP913
914	Propanoate metabolism-Riboflavin metabolism	hsa00640-hsa00740	hsa00640	hsa00740	PMP914
915	Propanoate metabolism-Vitamin B6 metabolism	hsa00640-hsa00750	hsa00640	hsa00750	PMP915
916	Propanoate metabolism-Nicotinate and nicotinamide metabolism	hsa00640-hsa00760	hsa00640	hsa00760	PMP916
917	Propanoate metabolism-Pantothenate and CoA biosynthesis	hsa00640-hsa00770	hsa00640	hsa00770	PMP917
918	Propanoate metabolism-Biotin metabolism	hsa00640-hsa00780	hsa00640	hsa00780	PMP918
919	Propanoate metabolism-Lipoic acid metabolism	hsa00640-hsa00785	hsa00640	hsa00785	PMP919
920	Propanoate metabolism-Folate biosynthesis	hsa00640-hsa00790	hsa00640	hsa00790	PMP920
921	Propanoate metabolism-One carbon pool by folate	hsa00640-hsa00670	hsa00640	hsa00670	PMP921
922	Propanoate metabolism-Retinol metabolism	hsa00640-hsa00830	hsa00640	hsa00830	PMP922
923	Propanoate metabolism-Porphyrin metabolism	hsa00640-hsa00860	hsa00640	hsa00860	PMP923
924	Propanoate metabolism-Ubiquinone and other terpenoid-quinone biosynthesis	hsa00640-hsa00130	hsa00640	hsa00130	PMP924
925	Propanoate metabolism-Terpenoid backbone biosynthesis	hsa00640-hsa00900	hsa00640	hsa00900	PMP925
926	Propanoate metabolism-Caffeine metabolism	hsa00640-hsa00232	hsa00640	hsa00232	PMP926
927	Propanoate metabolism-Neomycin, kanamycin and gentamicin biosynthesis	hsa00640-hsa00524	hsa00640	hsa00524	PMP927
928	Propanoate metabolism-Metabolism of xenobiotics by cytochrome P450	hsa00640-hsa00980	hsa00640	hsa00980	PMP928
929	Propanoate metabolism-Drug metabolism - cytochrome P450	hsa00640-hsa00982	hsa00640	hsa00982	PMP929
930	Propanoate metabolism-Drug metabolism - other enzymes	hsa00640-hsa00983	hsa00640	hsa00983	PMP930
931	Butanoate metabolism-Inositol phosphate metabolism	hsa00650-hsa00562	hsa00650	hsa00562	PMP931
932	Butanoate metabolism-Oxidative phosphorylation	hsa00650-hsa00190	hsa00650	hsa00190	PMP932
933	Butanoate metabolism-Nitrogen metabolism	hsa00650-hsa00910	hsa00650	hsa00910	PMP933
934	Butanoate metabolism-Sulfur metabolism	hsa00650-hsa00920	hsa00650	hsa00920	PMP934
935	Butanoate metabolism-Fatty acid biosynthesis	hsa00650-hsa00061	hsa00650	hsa00061	PMP935
936	Butanoate metabolism-Fatty acid elongation	hsa00650-hsa00062	hsa00650	hsa00062	PMP936
937	Butanoate metabolism-Fatty acid degradation	hsa00650-hsa00071	hsa00650	hsa00071	PMP937
938	Butanoate metabolism-Steroid biosynthesis	hsa00650-hsa00100	hsa00650	hsa00100	PMP938
939	Butanoate metabolism-Primary bile acid biosynthesis	hsa00650-hsa00120	hsa00650	hsa00120	PMP939
940	Butanoate metabolism-Steroid hormone biosynthesis	hsa00650-hsa00140	hsa00650	hsa00140	PMP940
941	Butanoate metabolism-Glycerolipid metabolism	hsa00650-hsa00561	hsa00650	hsa00561	PMP941
942	Butanoate metabolism-Glycerophospholipid metabolism	hsa00650-hsa00564	hsa00650	hsa00564	PMP942
943	Butanoate metabolism-Ether lipid metabolism	hsa00650-hsa00565	hsa00650	hsa00565	PMP943
944	Butanoate metabolism-Sphingolipid metabolism	hsa00650-hsa00600	hsa00650	hsa00600	PMP944
945	Butanoate metabolism-Arachidonic acid metabolism	hsa00650-hsa00590	hsa00650	hsa00590	PMP945
946	Butanoate metabolism-Linoleic acid metabolism	hsa00650-hsa00591	hsa00650	hsa00591	PMP946
947	Butanoate metabolism-alpha-Linolenic acid metabolism	hsa00650-hsa00592	hsa00650	hsa00592	PMP947
948	Butanoate metabolism-Biosynthesis of unsaturated fatty acids	hsa00650-hsa01040	hsa00650	hsa01040	PMP948
949	Butanoate metabolism-Purine metabolism	hsa00650-hsa00230	hsa00650	hsa00230	PMP949
950	Butanoate metabolism-Pyrimidine metabolism	hsa00650-hsa00240	hsa00650	hsa00240	PMP950
951	Butanoate metabolism-Alanine, aspartate and glutamate metabolism	hsa00650-hsa00250	hsa00650	hsa00250	PMP951
952	Butanoate metabolism-Glycine, serine and threonine metabolism	hsa00650-hsa00260	hsa00650	hsa00260	PMP952
953	Butanoate metabolism-Cysteine and methionine metabolism	hsa00650-hsa00270	hsa00650	hsa00270	PMP953
954	Butanoate metabolism-Valine, leucine and isoleucine degradation	hsa00650-hsa00280	hsa00650	hsa00280	PMP954
955	Butanoate metabolism-Valine, leucine and isoleucine biosynthesis	hsa00650-hsa00290	hsa00650	hsa00290	PMP955
956	Butanoate metabolism-Lysine degradation	hsa00650-hsa00310	hsa00650	hsa00310	PMP956
957	Butanoate metabolism-Arginine biosynthesis	hsa00650-hsa00220	hsa00650	hsa00220	PMP957
958	Butanoate metabolism-Arginine and proline metabolism	hsa00650-hsa00330	hsa00650	hsa00330	PMP958
959	Butanoate metabolism-Histidine metabolism	hsa00650-hsa00340	hsa00650	hsa00340	PMP959
960	Butanoate metabolism-Tyrosine metabolism	hsa00650-hsa00350	hsa00650	hsa00350	PMP960
961	Butanoate metabolism-Phenylalanine metabolism	hsa00650-hsa00360	hsa00650	hsa00360	PMP961
962	Butanoate metabolism-Tryptophan metabolism	hsa00650-hsa00380	hsa00650	hsa00380	PMP962
963	Butanoate metabolism-Phenylalanine, tyrosine and tryptophan biosynthesis	hsa00650-hsa00400	hsa00650	hsa00400	PMP963
964	Butanoate metabolism-beta-Alanine metabolism	hsa00650-hsa00410	hsa00650	hsa00410	PMP964
965	Butanoate metabolism-Taurine and hypotaurine metabolism	hsa00650-hsa00430	hsa00650	hsa00430	PMP965
966	Butanoate metabolism-Phosphonate and phosphinate metabolism	hsa00650-hsa00440	hsa00650	hsa00440	PMP966
967	Butanoate metabolism-Selenocompound metabolism	hsa00650-hsa00450	hsa00650	hsa00450	PMP967
968	Butanoate metabolism-D-Amino acid metabolism	hsa00650-hsa00470	hsa00650	hsa00470	PMP968
969	Butanoate metabolism-Glutathione metabolism	hsa00650-hsa00480	hsa00650	hsa00480	PMP969
970	Butanoate metabolism-N-Glycan biosynthesis	hsa00650-hsa00510	hsa00650	hsa00510	PMP970
971	Butanoate metabolism-Various types of N-glycan biosynthesis	hsa00650-hsa00513	hsa00650	hsa00513	PMP971
972	Butanoate metabolism-Mucin type O-glycan biosynthesis	hsa00650-hsa00512	hsa00650	hsa00512	PMP972
973	Butanoate metabolism-Mannose type O-glycan biosynthesis	hsa00650-hsa00515	hsa00650	hsa00515	PMP973
974	Butanoate metabolism-Other types of O-glycan biosynthesis	hsa00650-hsa00514	hsa00650	hsa00514	PMP974
975	Butanoate metabolism-Glycosaminoglycan biosynthesis - chondroitin sulfate / dermatan sulfate	hsa00650-hsa00532	hsa00650	hsa00532	PMP975
976	Butanoate metabolism-Glycosaminoglycan biosynthesis - heparan sulfate / heparin	hsa00650-hsa00534	hsa00650	hsa00534	PMP976
977	Butanoate metabolism-Glycosaminoglycan biosynthesis - keratan sulfate	hsa00650-hsa00533	hsa00650	hsa00533	PMP977
978	Butanoate metabolism-Glycosaminoglycan degradation	hsa00650-hsa00531	hsa00650	hsa00531	PMP978
979	Butanoate metabolism-Glycosylphosphatidylinositol (GPI)-anchor biosynthesis	hsa00650-hsa00563	hsa00650	hsa00563	PMP979
980	Butanoate metabolism-Glycosphingolipid biosynthesis - lacto and neolacto series	hsa00650-hsa00601	hsa00650	hsa00601	PMP980
981	Butanoate metabolism-Glycosphingolipid biosynthesis - globo and isoglobo series	hsa00650-hsa00603	hsa00650	hsa00603	PMP981
982	Butanoate metabolism-Glycosphingolipid biosynthesis - ganglio series	hsa00650-hsa00604	hsa00650	hsa00604	PMP982
983	Butanoate metabolism-Other glycan degradation	hsa00650-hsa00511	hsa00650	hsa00511	PMP983
984	Butanoate metabolism-Thiamine metabolism	hsa00650-hsa00730	hsa00650	hsa00730	PMP984
985	Butanoate metabolism-Riboflavin metabolism	hsa00650-hsa00740	hsa00650	hsa00740	PMP985
986	Butanoate metabolism-Vitamin B6 metabolism	hsa00650-hsa00750	hsa00650	hsa00750	PMP986
987	Butanoate metabolism-Nicotinate and nicotinamide metabolism	hsa00650-hsa00760	hsa00650	hsa00760	PMP987
988	Butanoate metabolism-Pantothenate and CoA biosynthesis	hsa00650-hsa00770	hsa00650	hsa00770	PMP988
989	Butanoate metabolism-Biotin metabolism	hsa00650-hsa00780	hsa00650	hsa00780	PMP989
990	Butanoate metabolism-Lipoic acid metabolism	hsa00650-hsa00785	hsa00650	hsa00785	PMP990
991	Butanoate metabolism-Folate biosynthesis	hsa00650-hsa00790	hsa00650	hsa00790	PMP991
992	Butanoate metabolism-One carbon pool by folate	hsa00650-hsa00670	hsa00650	hsa00670	PMP992
993	Butanoate metabolism-Retinol metabolism	hsa00650-hsa00830	hsa00650	hsa00830	PMP993
994	Butanoate metabolism-Porphyrin metabolism	hsa00650-hsa00860	hsa00650	hsa00860	PMP994
995	Butanoate metabolism-Ubiquinone and other terpenoid-quinone biosynthesis	hsa00650-hsa00130	hsa00650	hsa00130	PMP995
996	Butanoate metabolism-Terpenoid backbone biosynthesis	hsa00650-hsa00900	hsa00650	hsa00900	PMP996
997	Butanoate metabolism-Caffeine metabolism	hsa00650-hsa00232	hsa00650	hsa00232	PMP997
998	Butanoate metabolism-Neomycin, kanamycin and gentamicin biosynthesis	hsa00650-hsa00524	hsa00650	hsa00524	PMP998
999	Butanoate metabolism-Metabolism of xenobiotics by cytochrome P450	hsa00650-hsa00980	hsa00650	hsa00980	PMP999
1000	Butanoate metabolism-Drug metabolism - cytochrome P450	hsa00650-hsa00982	hsa00650	hsa00982	PMP1000
1001	Butanoate metabolism-Drug metabolism - other enzymes	hsa00650-hsa00983	hsa00650	hsa00983	PMP1001
1002	Inositol phosphate metabolism-Oxidative phosphorylation	hsa00562-hsa00190	hsa00562	hsa00190	PMP1002
1003	Inositol phosphate metabolism-Nitrogen metabolism	hsa00562-hsa00910	hsa00562	hsa00910	PMP1003
1004	Inositol phosphate metabolism-Sulfur metabolism	hsa00562-hsa00920	hsa00562	hsa00920	PMP1004
1005	Inositol phosphate metabolism-Fatty acid biosynthesis	hsa00562-hsa00061	hsa00562	hsa00061	PMP1005
1006	Inositol phosphate metabolism-Fatty acid elongation	hsa00562-hsa00062	hsa00562	hsa00062	PMP1006
1007	Inositol phosphate metabolism-Fatty acid degradation	hsa00562-hsa00071	hsa00562	hsa00071	PMP1007
1008	Inositol phosphate metabolism-Steroid biosynthesis	hsa00562-hsa00100	hsa00562	hsa00100	PMP1008
1009	Inositol phosphate metabolism-Primary bile acid biosynthesis	hsa00562-hsa00120	hsa00562	hsa00120	PMP1009
1010	Inositol phosphate metabolism-Steroid hormone biosynthesis	hsa00562-hsa00140	hsa00562	hsa00140	PMP1010
1011	Inositol phosphate metabolism-Glycerolipid metabolism	hsa00562-hsa00561	hsa00562	hsa00561	PMP1011
1012	Inositol phosphate metabolism-Glycerophospholipid metabolism	hsa00562-hsa00564	hsa00562	hsa00564	PMP1012
1013	Inositol phosphate metabolism-Ether lipid metabolism	hsa00562-hsa00565	hsa00562	hsa00565	PMP1013
1014	Inositol phosphate metabolism-Sphingolipid metabolism	hsa00562-hsa00600	hsa00562	hsa00600	PMP1014
1015	Inositol phosphate metabolism-Arachidonic acid metabolism	hsa00562-hsa00590	hsa00562	hsa00590	PMP1015
1016	Inositol phosphate metabolism-Linoleic acid metabolism	hsa00562-hsa00591	hsa00562	hsa00591	PMP1016
1017	Inositol phosphate metabolism-alpha-Linolenic acid metabolism	hsa00562-hsa00592	hsa00562	hsa00592	PMP1017
1018	Inositol phosphate metabolism-Biosynthesis of unsaturated fatty acids	hsa00562-hsa01040	hsa00562	hsa01040	PMP1018
1019	Inositol phosphate metabolism-Purine metabolism	hsa00562-hsa00230	hsa00562	hsa00230	PMP1019
1020	Inositol phosphate metabolism-Pyrimidine metabolism	hsa00562-hsa00240	hsa00562	hsa00240	PMP1020
1021	Inositol phosphate metabolism-Alanine, aspartate and glutamate metabolism	hsa00562-hsa00250	hsa00562	hsa00250	PMP1021
1022	Inositol phosphate metabolism-Glycine, serine and threonine metabolism	hsa00562-hsa00260	hsa00562	hsa00260	PMP1022
1023	Inositol phosphate metabolism-Cysteine and methionine metabolism	hsa00562-hsa00270	hsa00562	hsa00270	PMP1023
1024	Inositol phosphate metabolism-Valine, leucine and isoleucine degradation	hsa00562-hsa00280	hsa00562	hsa00280	PMP1024
1025	Inositol phosphate metabolism-Valine, leucine and isoleucine biosynthesis	hsa00562-hsa00290	hsa00562	hsa00290	PMP1025
1026	Inositol phosphate metabolism-Lysine degradation	hsa00562-hsa00310	hsa00562	hsa00310	PMP1026
1027	Inositol phosphate metabolism-Arginine biosynthesis	hsa00562-hsa00220	hsa00562	hsa00220	PMP1027
1028	Inositol phosphate metabolism-Arginine and proline metabolism	hsa00562-hsa00330	hsa00562	hsa00330	PMP1028
1029	Inositol phosphate metabolism-Histidine metabolism	hsa00562-hsa00340	hsa00562	hsa00340	PMP1029
1030	Inositol phosphate metabolism-Tyrosine metabolism	hsa00562-hsa00350	hsa00562	hsa00350	PMP1030
1031	Inositol phosphate metabolism-Phenylalanine metabolism	hsa00562-hsa00360	hsa00562	hsa00360	PMP1031
1032	Inositol phosphate metabolism-Tryptophan metabolism	hsa00562-hsa00380	hsa00562	hsa00380	PMP1032
1033	Inositol phosphate metabolism-Phenylalanine, tyrosine and tryptophan biosynthesis	hsa00562-hsa00400	hsa00562	hsa00400	PMP1033
1034	Inositol phosphate metabolism-beta-Alanine metabolism	hsa00562-hsa00410	hsa00562	hsa00410	PMP1034
1035	Inositol phosphate metabolism-Taurine and hypotaurine metabolism	hsa00562-hsa00430	hsa00562	hsa00430	PMP1035
1036	Inositol phosphate metabolism-Phosphonate and phosphinate metabolism	hsa00562-hsa00440	hsa00562	hsa00440	PMP1036
1037	Inositol phosphate metabolism-Selenocompound metabolism	hsa00562-hsa00450	hsa00562	hsa00450	PMP1037
1038	Inositol phosphate metabolism-D-Amino acid metabolism	hsa00562-hsa00470	hsa00562	hsa00470	PMP1038
1039	Inositol phosphate metabolism-Glutathione metabolism	hsa00562-hsa00480	hsa00562	hsa00480	PMP1039
1040	Inositol phosphate metabolism-N-Glycan biosynthesis	hsa00562-hsa00510	hsa00562	hsa00510	PMP1040
1041	Inositol phosphate metabolism-Various types of N-glycan biosynthesis	hsa00562-hsa00513	hsa00562	hsa00513	PMP1041
1042	Inositol phosphate metabolism-Mucin type O-glycan biosynthesis	hsa00562-hsa00512	hsa00562	hsa00512	PMP1042
1043	Inositol phosphate metabolism-Mannose type O-glycan biosynthesis	hsa00562-hsa00515	hsa00562	hsa00515	PMP1043
1044	Inositol phosphate metabolism-Other types of O-glycan biosynthesis	hsa00562-hsa00514	hsa00562	hsa00514	PMP1044
1045	Inositol phosphate metabolism-Glycosaminoglycan biosynthesis - chondroitin sulfate / dermatan sulfate	hsa00562-hsa00532	hsa00562	hsa00532	PMP1045
1046	Inositol phosphate metabolism-Glycosaminoglycan biosynthesis - heparan sulfate / heparin	hsa00562-hsa00534	hsa00562	hsa00534	PMP1046
1047	Inositol phosphate metabolism-Glycosaminoglycan biosynthesis - keratan sulfate	hsa00562-hsa00533	hsa00562	hsa00533	PMP1047
1048	Inositol phosphate metabolism-Glycosaminoglycan degradation	hsa00562-hsa00531	hsa00562	hsa00531	PMP1048
1049	Inositol phosphate metabolism-Glycosylphosphatidylinositol (GPI)-anchor biosynthesis	hsa00562-hsa00563	hsa00562	hsa00563	PMP1049
1050	Inositol phosphate metabolism-Glycosphingolipid biosynthesis - lacto and neolacto series	hsa00562-hsa00601	hsa00562	hsa00601	PMP1050
1051	Inositol phosphate metabolism-Glycosphingolipid biosynthesis - globo and isoglobo series	hsa00562-hsa00603	hsa00562	hsa00603	PMP1051
1052	Inositol phosphate metabolism-Glycosphingolipid biosynthesis - ganglio series	hsa00562-hsa00604	hsa00562	hsa00604	PMP1052
1053	Inositol phosphate metabolism-Other glycan degradation	hsa00562-hsa00511	hsa00562	hsa00511	PMP1053
1054	Inositol phosphate metabolism-Thiamine metabolism	hsa00562-hsa00730	hsa00562	hsa00730	PMP1054
1055	Inositol phosphate metabolism-Riboflavin metabolism	hsa00562-hsa00740	hsa00562	hsa00740	PMP1055
1056	Inositol phosphate metabolism-Vitamin B6 metabolism	hsa00562-hsa00750	hsa00562	hsa00750	PMP1056
1057	Inositol phosphate metabolism-Nicotinate and nicotinamide metabolism	hsa00562-hsa00760	hsa00562	hsa00760	PMP1057
1058	Inositol phosphate metabolism-Pantothenate and CoA biosynthesis	hsa00562-hsa00770	hsa00562	hsa00770	PMP1058
1059	Inositol phosphate metabolism-Biotin metabolism	hsa00562-hsa00780	hsa00562	hsa00780	PMP1059
1060	Inositol phosphate metabolism-Lipoic acid metabolism	hsa00562-hsa00785	hsa00562	hsa00785	PMP1060
1061	Inositol phosphate metabolism-Folate biosynthesis	hsa00562-hsa00790	hsa00562	hsa00790	PMP1061
1062	Inositol phosphate metabolism-One carbon pool by folate	hsa00562-hsa00670	hsa00562	hsa00670	PMP1062
1063	Inositol phosphate metabolism-Retinol metabolism	hsa00562-hsa00830	hsa00562	hsa00830	PMP1063
1064	Inositol phosphate metabolism-Porphyrin metabolism	hsa00562-hsa00860	hsa00562	hsa00860	PMP1064
1065	Inositol phosphate metabolism-Ubiquinone and other terpenoid-quinone biosynthesis	hsa00562-hsa00130	hsa00562	hsa00130	PMP1065
1066	Inositol phosphate metabolism-Terpenoid backbone biosynthesis	hsa00562-hsa00900	hsa00562	hsa00900	PMP1066
1067	Inositol phosphate metabolism-Caffeine metabolism	hsa00562-hsa00232	hsa00562	hsa00232	PMP1067
1068	Inositol phosphate metabolism-Neomycin, kanamycin and gentamicin biosynthesis	hsa00562-hsa00524	hsa00562	hsa00524	PMP1068
1069	Inositol phosphate metabolism-Metabolism of xenobiotics by cytochrome P450	hsa00562-hsa00980	hsa00562	hsa00980	PMP1069
1070	Inositol phosphate metabolism-Drug metabolism - cytochrome P450	hsa00562-hsa00982	hsa00562	hsa00982	PMP1070
1071	Inositol phosphate metabolism-Drug metabolism - other enzymes	hsa00562-hsa00983	hsa00562	hsa00983	PMP1071
1072	Oxidative phosphorylation-Nitrogen metabolism	hsa00190-hsa00910	hsa00190	hsa00910	PMP1072
1073	Oxidative phosphorylation-Sulfur metabolism	hsa00190-hsa00920	hsa00190	hsa00920	PMP1073
1074	Oxidative phosphorylation-Fatty acid biosynthesis	hsa00190-hsa00061	hsa00190	hsa00061	PMP1074
1075	Oxidative phosphorylation-Fatty acid elongation	hsa00190-hsa00062	hsa00190	hsa00062	PMP1075
1076	Oxidative phosphorylation-Fatty acid degradation	hsa00190-hsa00071	hsa00190	hsa00071	PMP1076
1077	Oxidative phosphorylation-Steroid biosynthesis	hsa00190-hsa00100	hsa00190	hsa00100	PMP1077
1078	Oxidative phosphorylation-Primary bile acid biosynthesis	hsa00190-hsa00120	hsa00190	hsa00120	PMP1078
1079	Oxidative phosphorylation-Steroid hormone biosynthesis	hsa00190-hsa00140	hsa00190	hsa00140	PMP1079
1080	Oxidative phosphorylation-Glycerolipid metabolism	hsa00190-hsa00561	hsa00190	hsa00561	PMP1080
1081	Oxidative phosphorylation-Glycerophospholipid metabolism	hsa00190-hsa00564	hsa00190	hsa00564	PMP1081
1082	Oxidative phosphorylation-Ether lipid metabolism	hsa00190-hsa00565	hsa00190	hsa00565	PMP1082
1083	Oxidative phosphorylation-Sphingolipid metabolism	hsa00190-hsa00600	hsa00190	hsa00600	PMP1083
1084	Oxidative phosphorylation-Arachidonic acid metabolism	hsa00190-hsa00590	hsa00190	hsa00590	PMP1084
1085	Oxidative phosphorylation-Linoleic acid metabolism	hsa00190-hsa00591	hsa00190	hsa00591	PMP1085
1086	Oxidative phosphorylation-alpha-Linolenic acid metabolism	hsa00190-hsa00592	hsa00190	hsa00592	PMP1086
1087	Oxidative phosphorylation-Biosynthesis of unsaturated fatty acids	hsa00190-hsa01040	hsa00190	hsa01040	PMP1087
1088	Oxidative phosphorylation-Purine metabolism	hsa00190-hsa00230	hsa00190	hsa00230	PMP1088
1089	Oxidative phosphorylation-Pyrimidine metabolism	hsa00190-hsa00240	hsa00190	hsa00240	PMP1089
1090	Oxidative phosphorylation-Alanine, aspartate and glutamate metabolism	hsa00190-hsa00250	hsa00190	hsa00250	PMP1090
1091	Oxidative phosphorylation-Glycine, serine and threonine metabolism	hsa00190-hsa00260	hsa00190	hsa00260	PMP1091
1092	Oxidative phosphorylation-Cysteine and methionine metabolism	hsa00190-hsa00270	hsa00190	hsa00270	PMP1092
1093	Oxidative phosphorylation-Valine, leucine and isoleucine degradation	hsa00190-hsa00280	hsa00190	hsa00280	PMP1093
1094	Oxidative phosphorylation-Valine, leucine and isoleucine biosynthesis	hsa00190-hsa00290	hsa00190	hsa00290	PMP1094
1095	Oxidative phosphorylation-Lysine degradation	hsa00190-hsa00310	hsa00190	hsa00310	PMP1095
1096	Oxidative phosphorylation-Arginine biosynthesis	hsa00190-hsa00220	hsa00190	hsa00220	PMP1096
1097	Oxidative phosphorylation-Arginine and proline metabolism	hsa00190-hsa00330	hsa00190	hsa00330	PMP1097
1098	Oxidative phosphorylation-Histidine metabolism	hsa00190-hsa00340	hsa00190	hsa00340	PMP1098
1099	Oxidative phosphorylation-Tyrosine metabolism	hsa00190-hsa00350	hsa00190	hsa00350	PMP1099
1100	Oxidative phosphorylation-Phenylalanine metabolism	hsa00190-hsa00360	hsa00190	hsa00360	PMP1100
1101	Oxidative phosphorylation-Tryptophan metabolism	hsa00190-hsa00380	hsa00190	hsa00380	PMP1101
1102	Oxidative phosphorylation-Phenylalanine, tyrosine and tryptophan biosynthesis	hsa00190-hsa00400	hsa00190	hsa00400	PMP1102
1103	Oxidative phosphorylation-beta-Alanine metabolism	hsa00190-hsa00410	hsa00190	hsa00410	PMP1103
1104	Oxidative phosphorylation-Taurine and hypotaurine metabolism	hsa00190-hsa00430	hsa00190	hsa00430	PMP1104
1105	Oxidative phosphorylation-Phosphonate and phosphinate metabolism	hsa00190-hsa00440	hsa00190	hsa00440	PMP1105
1106	Oxidative phosphorylation-Selenocompound metabolism	hsa00190-hsa00450	hsa00190	hsa00450	PMP1106
1107	Oxidative phosphorylation-D-Amino acid metabolism	hsa00190-hsa00470	hsa00190	hsa00470	PMP1107
1108	Oxidative phosphorylation-Glutathione metabolism	hsa00190-hsa00480	hsa00190	hsa00480	PMP1108
1109	Oxidative phosphorylation-N-Glycan biosynthesis	hsa00190-hsa00510	hsa00190	hsa00510	PMP1109
1110	Oxidative phosphorylation-Various types of N-glycan biosynthesis	hsa00190-hsa00513	hsa00190	hsa00513	PMP1110
1111	Oxidative phosphorylation-Mucin type O-glycan biosynthesis	hsa00190-hsa00512	hsa00190	hsa00512	PMP1111
1112	Oxidative phosphorylation-Mannose type O-glycan biosynthesis	hsa00190-hsa00515	hsa00190	hsa00515	PMP1112
1113	Oxidative phosphorylation-Other types of O-glycan biosynthesis	hsa00190-hsa00514	hsa00190	hsa00514	PMP1113
1114	Oxidative phosphorylation-Glycosaminoglycan biosynthesis - chondroitin sulfate / dermatan sulfate	hsa00190-hsa00532	hsa00190	hsa00532	PMP1114
1115	Oxidative phosphorylation-Glycosaminoglycan biosynthesis - heparan sulfate / heparin	hsa00190-hsa00534	hsa00190	hsa00534	PMP1115
1116	Oxidative phosphorylation-Glycosaminoglycan biosynthesis - keratan sulfate	hsa00190-hsa00533	hsa00190	hsa00533	PMP1116
1117	Oxidative phosphorylation-Glycosaminoglycan degradation	hsa00190-hsa00531	hsa00190	hsa00531	PMP1117
1118	Oxidative phosphorylation-Glycosylphosphatidylinositol (GPI)-anchor biosynthesis	hsa00190-hsa00563	hsa00190	hsa00563	PMP1118
1119	Oxidative phosphorylation-Glycosphingolipid biosynthesis - lacto and neolacto series	hsa00190-hsa00601	hsa00190	hsa00601	PMP1119
1120	Oxidative phosphorylation-Glycosphingolipid biosynthesis - globo and isoglobo series	hsa00190-hsa00603	hsa00190	hsa00603	PMP1120
1121	Oxidative phosphorylation-Glycosphingolipid biosynthesis - ganglio series	hsa00190-hsa00604	hsa00190	hsa00604	PMP1121
1122	Oxidative phosphorylation-Other glycan degradation	hsa00190-hsa00511	hsa00190	hsa00511	PMP1122
1123	Oxidative phosphorylation-Thiamine metabolism	hsa00190-hsa00730	hsa00190	hsa00730	PMP1123
1124	Oxidative phosphorylation-Riboflavin metabolism	hsa00190-hsa00740	hsa00190	hsa00740	PMP1124
1125	Oxidative phosphorylation-Vitamin B6 metabolism	hsa00190-hsa00750	hsa00190	hsa00750	PMP1125
1126	Oxidative phosphorylation-Nicotinate and nicotinamide metabolism	hsa00190-hsa00760	hsa00190	hsa00760	PMP1126
1127	Oxidative phosphorylation-Pantothenate and CoA biosynthesis	hsa00190-hsa00770	hsa00190	hsa00770	PMP1127
1128	Oxidative phosphorylation-Biotin metabolism	hsa00190-hsa00780	hsa00190	hsa00780	PMP1128
1129	Oxidative phosphorylation-Lipoic acid metabolism	hsa00190-hsa00785	hsa00190	hsa00785	PMP1129
1130	Oxidative phosphorylation-Folate biosynthesis	hsa00190-hsa00790	hsa00190	hsa00790	PMP1130
1131	Oxidative phosphorylation-One carbon pool by folate	hsa00190-hsa00670	hsa00190	hsa00670	PMP1131
1132	Oxidative phosphorylation-Retinol metabolism	hsa00190-hsa00830	hsa00190	hsa00830	PMP1132
1133	Oxidative phosphorylation-Porphyrin metabolism	hsa00190-hsa00860	hsa00190	hsa00860	PMP1133
1134	Oxidative phosphorylation-Ubiquinone and other terpenoid-quinone biosynthesis	hsa00190-hsa00130	hsa00190	hsa00130	PMP1134
1135	Oxidative phosphorylation-Terpenoid backbone biosynthesis	hsa00190-hsa00900	hsa00190	hsa00900	PMP1135
1136	Oxidative phosphorylation-Caffeine metabolism	hsa00190-hsa00232	hsa00190	hsa00232	PMP1136
1137	Oxidative phosphorylation-Neomycin, kanamycin and gentamicin biosynthesis	hsa00190-hsa00524	hsa00190	hsa00524	PMP1137
1138	Oxidative phosphorylation-Metabolism of xenobiotics by cytochrome P450	hsa00190-hsa00980	hsa00190	hsa00980	PMP1138
1139	Oxidative phosphorylation-Drug metabolism - cytochrome P450	hsa00190-hsa00982	hsa00190	hsa00982	PMP1139
1140	Oxidative phosphorylation-Drug metabolism - other enzymes	hsa00190-hsa00983	hsa00190	hsa00983	PMP1140
1141	Nitrogen metabolism-Sulfur metabolism	hsa00910-hsa00920	hsa00910	hsa00920	PMP1141
1142	Nitrogen metabolism-Fatty acid biosynthesis	hsa00910-hsa00061	hsa00910	hsa00061	PMP1142
1143	Nitrogen metabolism-Fatty acid elongation	hsa00910-hsa00062	hsa00910	hsa00062	PMP1143
1144	Nitrogen metabolism-Fatty acid degradation	hsa00910-hsa00071	hsa00910	hsa00071	PMP1144
1145	Nitrogen metabolism-Steroid biosynthesis	hsa00910-hsa00100	hsa00910	hsa00100	PMP1145
1146	Nitrogen metabolism-Primary bile acid biosynthesis	hsa00910-hsa00120	hsa00910	hsa00120	PMP1146
1147	Nitrogen metabolism-Steroid hormone biosynthesis	hsa00910-hsa00140	hsa00910	hsa00140	PMP1147
1148	Nitrogen metabolism-Glycerolipid metabolism	hsa00910-hsa00561	hsa00910	hsa00561	PMP1148
1149	Nitrogen metabolism-Glycerophospholipid metabolism	hsa00910-hsa00564	hsa00910	hsa00564	PMP1149
1150	Nitrogen metabolism-Ether lipid metabolism	hsa00910-hsa00565	hsa00910	hsa00565	PMP1150
1151	Nitrogen metabolism-Sphingolipid metabolism	hsa00910-hsa00600	hsa00910	hsa00600	PMP1151
1152	Nitrogen metabolism-Arachidonic acid metabolism	hsa00910-hsa00590	hsa00910	hsa00590	PMP1152
1153	Nitrogen metabolism-Linoleic acid metabolism	hsa00910-hsa00591	hsa00910	hsa00591	PMP1153
1154	Nitrogen metabolism-alpha-Linolenic acid metabolism	hsa00910-hsa00592	hsa00910	hsa00592	PMP1154
1155	Nitrogen metabolism-Biosynthesis of unsaturated fatty acids	hsa00910-hsa01040	hsa00910	hsa01040	PMP1155
1156	Nitrogen metabolism-Purine metabolism	hsa00910-hsa00230	hsa00910	hsa00230	PMP1156
1157	Nitrogen metabolism-Pyrimidine metabolism	hsa00910-hsa00240	hsa00910	hsa00240	PMP1157
1158	Nitrogen metabolism-Alanine, aspartate and glutamate metabolism	hsa00910-hsa00250	hsa00910	hsa00250	PMP1158
1159	Nitrogen metabolism-Glycine, serine and threonine metabolism	hsa00910-hsa00260	hsa00910	hsa00260	PMP1159
1160	Nitrogen metabolism-Cysteine and methionine metabolism	hsa00910-hsa00270	hsa00910	hsa00270	PMP1160
1161	Nitrogen metabolism-Valine, leucine and isoleucine degradation	hsa00910-hsa00280	hsa00910	hsa00280	PMP1161
1162	Nitrogen metabolism-Valine, leucine and isoleucine biosynthesis	hsa00910-hsa00290	hsa00910	hsa00290	PMP1162
1163	Nitrogen metabolism-Lysine degradation	hsa00910-hsa00310	hsa00910	hsa00310	PMP1163
1164	Nitrogen metabolism-Arginine biosynthesis	hsa00910-hsa00220	hsa00910	hsa00220	PMP1164
1165	Nitrogen metabolism-Arginine and proline metabolism	hsa00910-hsa00330	hsa00910	hsa00330	PMP1165
1166	Nitrogen metabolism-Histidine metabolism	hsa00910-hsa00340	hsa00910	hsa00340	PMP1166
1167	Nitrogen metabolism-Tyrosine metabolism	hsa00910-hsa00350	hsa00910	hsa00350	PMP1167
1168	Nitrogen metabolism-Phenylalanine metabolism	hsa00910-hsa00360	hsa00910	hsa00360	PMP1168
1169	Nitrogen metabolism-Tryptophan metabolism	hsa00910-hsa00380	hsa00910	hsa00380	PMP1169
1170	Nitrogen metabolism-Phenylalanine, tyrosine and tryptophan biosynthesis	hsa00910-hsa00400	hsa00910	hsa00400	PMP1170
1171	Nitrogen metabolism-beta-Alanine metabolism	hsa00910-hsa00410	hsa00910	hsa00410	PMP1171
1172	Nitrogen metabolism-Taurine and hypotaurine metabolism	hsa00910-hsa00430	hsa00910	hsa00430	PMP1172
1173	Nitrogen metabolism-Phosphonate and phosphinate metabolism	hsa00910-hsa00440	hsa00910	hsa00440	PMP1173
1174	Nitrogen metabolism-Selenocompound metabolism	hsa00910-hsa00450	hsa00910	hsa00450	PMP1174
1175	Nitrogen metabolism-D-Amino acid metabolism	hsa00910-hsa00470	hsa00910	hsa00470	PMP1175
1176	Nitrogen metabolism-Glutathione metabolism	hsa00910-hsa00480	hsa00910	hsa00480	PMP1176
1177	Nitrogen metabolism-N-Glycan biosynthesis	hsa00910-hsa00510	hsa00910	hsa00510	PMP1177
1178	Nitrogen metabolism-Various types of N-glycan biosynthesis	hsa00910-hsa00513	hsa00910	hsa00513	PMP1178
1179	Nitrogen metabolism-Mucin type O-glycan biosynthesis	hsa00910-hsa00512	hsa00910	hsa00512	PMP1179
1180	Nitrogen metabolism-Mannose type O-glycan biosynthesis	hsa00910-hsa00515	hsa00910	hsa00515	PMP1180
1181	Nitrogen metabolism-Other types of O-glycan biosynthesis	hsa00910-hsa00514	hsa00910	hsa00514	PMP1181
1182	Nitrogen metabolism-Glycosaminoglycan biosynthesis - chondroitin sulfate / dermatan sulfate	hsa00910-hsa00532	hsa00910	hsa00532	PMP1182
1183	Nitrogen metabolism-Glycosaminoglycan biosynthesis - heparan sulfate / heparin	hsa00910-hsa00534	hsa00910	hsa00534	PMP1183
1184	Nitrogen metabolism-Glycosaminoglycan biosynthesis - keratan sulfate	hsa00910-hsa00533	hsa00910	hsa00533	PMP1184
1185	Nitrogen metabolism-Glycosaminoglycan degradation	hsa00910-hsa00531	hsa00910	hsa00531	PMP1185
1186	Nitrogen metabolism-Glycosylphosphatidylinositol (GPI)-anchor biosynthesis	hsa00910-hsa00563	hsa00910	hsa00563	PMP1186
1187	Nitrogen metabolism-Glycosphingolipid biosynthesis - lacto and neolacto series	hsa00910-hsa00601	hsa00910	hsa00601	PMP1187
1188	Nitrogen metabolism-Glycosphingolipid biosynthesis - globo and isoglobo series	hsa00910-hsa00603	hsa00910	hsa00603	PMP1188
1189	Nitrogen metabolism-Glycosphingolipid biosynthesis - ganglio series	hsa00910-hsa00604	hsa00910	hsa00604	PMP1189
1190	Nitrogen metabolism-Other glycan degradation	hsa00910-hsa00511	hsa00910	hsa00511	PMP1190
1191	Nitrogen metabolism-Thiamine metabolism	hsa00910-hsa00730	hsa00910	hsa00730	PMP1191
1192	Nitrogen metabolism-Riboflavin metabolism	hsa00910-hsa00740	hsa00910	hsa00740	PMP1192
1193	Nitrogen metabolism-Vitamin B6 metabolism	hsa00910-hsa00750	hsa00910	hsa00750	PMP1193
1194	Nitrogen metabolism-Nicotinate and nicotinamide metabolism	hsa00910-hsa00760	hsa00910	hsa00760	PMP1194
1195	Nitrogen metabolism-Pantothenate and CoA biosynthesis	hsa00910-hsa00770	hsa00910	hsa00770	PMP1195
1196	Nitrogen metabolism-Biotin metabolism	hsa00910-hsa00780	hsa00910	hsa00780	PMP1196
1197	Nitrogen metabolism-Lipoic acid metabolism	hsa00910-hsa00785	hsa00910	hsa00785	PMP1197
1198	Nitrogen metabolism-Folate biosynthesis	hsa00910-hsa00790	hsa00910	hsa00790	PMP1198
1199	Nitrogen metabolism-One carbon pool by folate	hsa00910-hsa00670	hsa00910	hsa00670	PMP1199
1200	Nitrogen metabolism-Retinol metabolism	hsa00910-hsa00830	hsa00910	hsa00830	PMP1200
1201	Nitrogen metabolism-Porphyrin metabolism	hsa00910-hsa00860	hsa00910	hsa00860	PMP1201
1202	Nitrogen metabolism-Ubiquinone and other terpenoid-quinone biosynthesis	hsa00910-hsa00130	hsa00910	hsa00130	PMP1202
1203	Nitrogen metabolism-Terpenoid backbone biosynthesis	hsa00910-hsa00900	hsa00910	hsa00900	PMP1203
1204	Nitrogen metabolism-Caffeine metabolism	hsa00910-hsa00232	hsa00910	hsa00232	PMP1204
1205	Nitrogen metabolism-Neomycin, kanamycin and gentamicin biosynthesis	hsa00910-hsa00524	hsa00910	hsa00524	PMP1205
1206	Nitrogen metabolism-Metabolism of xenobiotics by cytochrome P450	hsa00910-hsa00980	hsa00910	hsa00980	PMP1206
1207	Nitrogen metabolism-Drug metabolism - cytochrome P450	hsa00910-hsa00982	hsa00910	hsa00982	PMP1207
1208	Nitrogen metabolism-Drug metabolism - other enzymes	hsa00910-hsa00983	hsa00910	hsa00983	PMP1208
1209	Sulfur metabolism-Fatty acid biosynthesis	hsa00920-hsa00061	hsa00920	hsa00061	PMP1209
1210	Sulfur metabolism-Fatty acid elongation	hsa00920-hsa00062	hsa00920	hsa00062	PMP1210
1211	Sulfur metabolism-Fatty acid degradation	hsa00920-hsa00071	hsa00920	hsa00071	PMP1211
1212	Sulfur metabolism-Steroid biosynthesis	hsa00920-hsa00100	hsa00920	hsa00100	PMP1212
1213	Sulfur metabolism-Primary bile acid biosynthesis	hsa00920-hsa00120	hsa00920	hsa00120	PMP1213
1214	Sulfur metabolism-Steroid hormone biosynthesis	hsa00920-hsa00140	hsa00920	hsa00140	PMP1214
1215	Sulfur metabolism-Glycerolipid metabolism	hsa00920-hsa00561	hsa00920	hsa00561	PMP1215
1216	Sulfur metabolism-Glycerophospholipid metabolism	hsa00920-hsa00564	hsa00920	hsa00564	PMP1216
1217	Sulfur metabolism-Ether lipid metabolism	hsa00920-hsa00565	hsa00920	hsa00565	PMP1217
1218	Sulfur metabolism-Sphingolipid metabolism	hsa00920-hsa00600	hsa00920	hsa00600	PMP1218
1219	Sulfur metabolism-Arachidonic acid metabolism	hsa00920-hsa00590	hsa00920	hsa00590	PMP1219
1220	Sulfur metabolism-Linoleic acid metabolism	hsa00920-hsa00591	hsa00920	hsa00591	PMP1220
1221	Sulfur metabolism-alpha-Linolenic acid metabolism	hsa00920-hsa00592	hsa00920	hsa00592	PMP1221
1222	Sulfur metabolism-Biosynthesis of unsaturated fatty acids	hsa00920-hsa01040	hsa00920	hsa01040	PMP1222
1223	Sulfur metabolism-Purine metabolism	hsa00920-hsa00230	hsa00920	hsa00230	PMP1223
1224	Sulfur metabolism-Pyrimidine metabolism	hsa00920-hsa00240	hsa00920	hsa00240	PMP1224
1225	Sulfur metabolism-Alanine, aspartate and glutamate metabolism	hsa00920-hsa00250	hsa00920	hsa00250	PMP1225
1226	Sulfur metabolism-Glycine, serine and threonine metabolism	hsa00920-hsa00260	hsa00920	hsa00260	PMP1226
1227	Sulfur metabolism-Cysteine and methionine metabolism	hsa00920-hsa00270	hsa00920	hsa00270	PMP1227
1228	Sulfur metabolism-Valine, leucine and isoleucine degradation	hsa00920-hsa00280	hsa00920	hsa00280	PMP1228
1229	Sulfur metabolism-Valine, leucine and isoleucine biosynthesis	hsa00920-hsa00290	hsa00920	hsa00290	PMP1229
1230	Sulfur metabolism-Lysine degradation	hsa00920-hsa00310	hsa00920	hsa00310	PMP1230
1231	Sulfur metabolism-Arginine biosynthesis	hsa00920-hsa00220	hsa00920	hsa00220	PMP1231
1232	Sulfur metabolism-Arginine and proline metabolism	hsa00920-hsa00330	hsa00920	hsa00330	PMP1232
1233	Sulfur metabolism-Histidine metabolism	hsa00920-hsa00340	hsa00920	hsa00340	PMP1233
1234	Sulfur metabolism-Tyrosine metabolism	hsa00920-hsa00350	hsa00920	hsa00350	PMP1234
1235	Sulfur metabolism-Phenylalanine metabolism	hsa00920-hsa00360	hsa00920	hsa00360	PMP1235
1236	Sulfur metabolism-Tryptophan metabolism	hsa00920-hsa00380	hsa00920	hsa00380	PMP1236
1237	Sulfur metabolism-Phenylalanine, tyrosine and tryptophan biosynthesis	hsa00920-hsa00400	hsa00920	hsa00400	PMP1237
1238	Sulfur metabolism-beta-Alanine metabolism	hsa00920-hsa00410	hsa00920	hsa00410	PMP1238
1239	Sulfur metabolism-Taurine and hypotaurine metabolism	hsa00920-hsa00430	hsa00920	hsa00430	PMP1239
1240	Sulfur metabolism-Phosphonate and phosphinate metabolism	hsa00920-hsa00440	hsa00920	hsa00440	PMP1240
1241	Sulfur metabolism-Selenocompound metabolism	hsa00920-hsa00450	hsa00920	hsa00450	PMP1241
1242	Sulfur metabolism-D-Amino acid metabolism	hsa00920-hsa00470	hsa00920	hsa00470	PMP1242
1243	Sulfur metabolism-Glutathione metabolism	hsa00920-hsa00480	hsa00920	hsa00480	PMP1243
1244	Sulfur metabolism-N-Glycan biosynthesis	hsa00920-hsa00510	hsa00920	hsa00510	PMP1244
1245	Sulfur metabolism-Various types of N-glycan biosynthesis	hsa00920-hsa00513	hsa00920	hsa00513	PMP1245
1246	Sulfur metabolism-Mucin type O-glycan biosynthesis	hsa00920-hsa00512	hsa00920	hsa00512	PMP1246
1247	Sulfur metabolism-Mannose type O-glycan biosynthesis	hsa00920-hsa00515	hsa00920	hsa00515	PMP1247
1248	Sulfur metabolism-Other types of O-glycan biosynthesis	hsa00920-hsa00514	hsa00920	hsa00514	PMP1248
1249	Sulfur metabolism-Glycosaminoglycan biosynthesis - chondroitin sulfate / dermatan sulfate	hsa00920-hsa00532	hsa00920	hsa00532	PMP1249
1250	Sulfur metabolism-Glycosaminoglycan biosynthesis - heparan sulfate / heparin	hsa00920-hsa00534	hsa00920	hsa00534	PMP1250
1251	Sulfur metabolism-Glycosaminoglycan biosynthesis - keratan sulfate	hsa00920-hsa00533	hsa00920	hsa00533	PMP1251
1252	Sulfur metabolism-Glycosaminoglycan degradation	hsa00920-hsa00531	hsa00920	hsa00531	PMP1252
1253	Sulfur metabolism-Glycosylphosphatidylinositol (GPI)-anchor biosynthesis	hsa00920-hsa00563	hsa00920	hsa00563	PMP1253
1254	Sulfur metabolism-Glycosphingolipid biosynthesis - lacto and neolacto series	hsa00920-hsa00601	hsa00920	hsa00601	PMP1254
1255	Sulfur metabolism-Glycosphingolipid biosynthesis - globo and isoglobo series	hsa00920-hsa00603	hsa00920	hsa00603	PMP1255
1256	Sulfur metabolism-Glycosphingolipid biosynthesis - ganglio series	hsa00920-hsa00604	hsa00920	hsa00604	PMP1256
1257	Sulfur metabolism-Other glycan degradation	hsa00920-hsa00511	hsa00920	hsa00511	PMP1257
1258	Sulfur metabolism-Thiamine metabolism	hsa00920-hsa00730	hsa00920	hsa00730	PMP1258
1259	Sulfur metabolism-Riboflavin metabolism	hsa00920-hsa00740	hsa00920	hsa00740	PMP1259
1260	Sulfur metabolism-Vitamin B6 metabolism	hsa00920-hsa00750	hsa00920	hsa00750	PMP1260
1261	Sulfur metabolism-Nicotinate and nicotinamide metabolism	hsa00920-hsa00760	hsa00920	hsa00760	PMP1261
1262	Sulfur metabolism-Pantothenate and CoA biosynthesis	hsa00920-hsa00770	hsa00920	hsa00770	PMP1262
1263	Sulfur metabolism-Biotin metabolism	hsa00920-hsa00780	hsa00920	hsa00780	PMP1263
1264	Sulfur metabolism-Lipoic acid metabolism	hsa00920-hsa00785	hsa00920	hsa00785	PMP1264
1265	Sulfur metabolism-Folate biosynthesis	hsa00920-hsa00790	hsa00920	hsa00790	PMP1265
1266	Sulfur metabolism-One carbon pool by folate	hsa00920-hsa00670	hsa00920	hsa00670	PMP1266
1267	Sulfur metabolism-Retinol metabolism	hsa00920-hsa00830	hsa00920	hsa00830	PMP1267
1268	Sulfur metabolism-Porphyrin metabolism	hsa00920-hsa00860	hsa00920	hsa00860	PMP1268
1269	Sulfur metabolism-Ubiquinone and other terpenoid-quinone biosynthesis	hsa00920-hsa00130	hsa00920	hsa00130	PMP1269
1270	Sulfur metabolism-Terpenoid backbone biosynthesis	hsa00920-hsa00900	hsa00920	hsa00900	PMP1270
1271	Sulfur metabolism-Caffeine metabolism	hsa00920-hsa00232	hsa00920	hsa00232	PMP1271
1272	Sulfur metabolism-Neomycin, kanamycin and gentamicin biosynthesis	hsa00920-hsa00524	hsa00920	hsa00524	PMP1272
1273	Sulfur metabolism-Metabolism of xenobiotics by cytochrome P450	hsa00920-hsa00980	hsa00920	hsa00980	PMP1273
1274	Sulfur metabolism-Drug metabolism - cytochrome P450	hsa00920-hsa00982	hsa00920	hsa00982	PMP1274
1275	Sulfur metabolism-Drug metabolism - other enzymes	hsa00920-hsa00983	hsa00920	hsa00983	PMP1275
1276	Fatty acid biosynthesis-Fatty acid elongation	hsa00061-hsa00062	hsa00061	hsa00062	PMP1276
1277	Fatty acid biosynthesis-Fatty acid degradation	hsa00061-hsa00071	hsa00061	hsa00071	PMP1277
1278	Fatty acid biosynthesis-Steroid biosynthesis	hsa00061-hsa00100	hsa00061	hsa00100	PMP1278
1279	Fatty acid biosynthesis-Primary bile acid biosynthesis	hsa00061-hsa00120	hsa00061	hsa00120	PMP1279
1280	Fatty acid biosynthesis-Steroid hormone biosynthesis	hsa00061-hsa00140	hsa00061	hsa00140	PMP1280
1281	Fatty acid biosynthesis-Glycerolipid metabolism	hsa00061-hsa00561	hsa00061	hsa00561	PMP1281
1282	Fatty acid biosynthesis-Glycerophospholipid metabolism	hsa00061-hsa00564	hsa00061	hsa00564	PMP1282
1283	Fatty acid biosynthesis-Ether lipid metabolism	hsa00061-hsa00565	hsa00061	hsa00565	PMP1283
1284	Fatty acid biosynthesis-Sphingolipid metabolism	hsa00061-hsa00600	hsa00061	hsa00600	PMP1284
1285	Fatty acid biosynthesis-Arachidonic acid metabolism	hsa00061-hsa00590	hsa00061	hsa00590	PMP1285
1286	Fatty acid biosynthesis-Linoleic acid metabolism	hsa00061-hsa00591	hsa00061	hsa00591	PMP1286
1287	Fatty acid biosynthesis-alpha-Linolenic acid metabolism	hsa00061-hsa00592	hsa00061	hsa00592	PMP1287
1288	Fatty acid biosynthesis-Biosynthesis of unsaturated fatty acids	hsa00061-hsa01040	hsa00061	hsa01040	PMP1288
1289	Fatty acid biosynthesis-Purine metabolism	hsa00061-hsa00230	hsa00061	hsa00230	PMP1289
1290	Fatty acid biosynthesis-Pyrimidine metabolism	hsa00061-hsa00240	hsa00061	hsa00240	PMP1290
1291	Fatty acid biosynthesis-Alanine, aspartate and glutamate metabolism	hsa00061-hsa00250	hsa00061	hsa00250	PMP1291
1292	Fatty acid biosynthesis-Glycine, serine and threonine metabolism	hsa00061-hsa00260	hsa00061	hsa00260	PMP1292
1293	Fatty acid biosynthesis-Cysteine and methionine metabolism	hsa00061-hsa00270	hsa00061	hsa00270	PMP1293
1294	Fatty acid biosynthesis-Valine, leucine and isoleucine degradation	hsa00061-hsa00280	hsa00061	hsa00280	PMP1294
1295	Fatty acid biosynthesis-Valine, leucine and isoleucine biosynthesis	hsa00061-hsa00290	hsa00061	hsa00290	PMP1295
1296	Fatty acid biosynthesis-Lysine degradation	hsa00061-hsa00310	hsa00061	hsa00310	PMP1296
1297	Fatty acid biosynthesis-Arginine biosynthesis	hsa00061-hsa00220	hsa00061	hsa00220	PMP1297
1298	Fatty acid biosynthesis-Arginine and proline metabolism	hsa00061-hsa00330	hsa00061	hsa00330	PMP1298
1299	Fatty acid biosynthesis-Histidine metabolism	hsa00061-hsa00340	hsa00061	hsa00340	PMP1299
1300	Fatty acid biosynthesis-Tyrosine metabolism	hsa00061-hsa00350	hsa00061	hsa00350	PMP1300
1301	Fatty acid biosynthesis-Phenylalanine metabolism	hsa00061-hsa00360	hsa00061	hsa00360	PMP1301
1302	Fatty acid biosynthesis-Tryptophan metabolism	hsa00061-hsa00380	hsa00061	hsa00380	PMP1302
1303	Fatty acid biosynthesis-Phenylalanine, tyrosine and tryptophan biosynthesis	hsa00061-hsa00400	hsa00061	hsa00400	PMP1303
1304	Fatty acid biosynthesis-beta-Alanine metabolism	hsa00061-hsa00410	hsa00061	hsa00410	PMP1304
1305	Fatty acid biosynthesis-Taurine and hypotaurine metabolism	hsa00061-hsa00430	hsa00061	hsa00430	PMP1305
1306	Fatty acid biosynthesis-Phosphonate and phosphinate metabolism	hsa00061-hsa00440	hsa00061	hsa00440	PMP1306
1307	Fatty acid biosynthesis-Selenocompound metabolism	hsa00061-hsa00450	hsa00061	hsa00450	PMP1307
1308	Fatty acid biosynthesis-D-Amino acid metabolism	hsa00061-hsa00470	hsa00061	hsa00470	PMP1308
1309	Fatty acid biosynthesis-Glutathione metabolism	hsa00061-hsa00480	hsa00061	hsa00480	PMP1309
1310	Fatty acid biosynthesis-N-Glycan biosynthesis	hsa00061-hsa00510	hsa00061	hsa00510	PMP1310
1311	Fatty acid biosynthesis-Various types of N-glycan biosynthesis	hsa00061-hsa00513	hsa00061	hsa00513	PMP1311
1312	Fatty acid biosynthesis-Mucin type O-glycan biosynthesis	hsa00061-hsa00512	hsa00061	hsa00512	PMP1312
1313	Fatty acid biosynthesis-Mannose type O-glycan biosynthesis	hsa00061-hsa00515	hsa00061	hsa00515	PMP1313
1314	Fatty acid biosynthesis-Other types of O-glycan biosynthesis	hsa00061-hsa00514	hsa00061	hsa00514	PMP1314
1315	Fatty acid biosynthesis-Glycosaminoglycan biosynthesis - chondroitin sulfate / dermatan sulfate	hsa00061-hsa00532	hsa00061	hsa00532	PMP1315
1316	Fatty acid biosynthesis-Glycosaminoglycan biosynthesis - heparan sulfate / heparin	hsa00061-hsa00534	hsa00061	hsa00534	PMP1316
1317	Fatty acid biosynthesis-Glycosaminoglycan biosynthesis - keratan sulfate	hsa00061-hsa00533	hsa00061	hsa00533	PMP1317
1318	Fatty acid biosynthesis-Glycosaminoglycan degradation	hsa00061-hsa00531	hsa00061	hsa00531	PMP1318
1319	Fatty acid biosynthesis-Glycosylphosphatidylinositol (GPI)-anchor biosynthesis	hsa00061-hsa00563	hsa00061	hsa00563	PMP1319
1320	Fatty acid biosynthesis-Glycosphingolipid biosynthesis - lacto and neolacto series	hsa00061-hsa00601	hsa00061	hsa00601	PMP1320
1321	Fatty acid biosynthesis-Glycosphingolipid biosynthesis - globo and isoglobo series	hsa00061-hsa00603	hsa00061	hsa00603	PMP1321
1322	Fatty acid biosynthesis-Glycosphingolipid biosynthesis - ganglio series	hsa00061-hsa00604	hsa00061	hsa00604	PMP1322
1323	Fatty acid biosynthesis-Other glycan degradation	hsa00061-hsa00511	hsa00061	hsa00511	PMP1323
1324	Fatty acid biosynthesis-Thiamine metabolism	hsa00061-hsa00730	hsa00061	hsa00730	PMP1324
1325	Fatty acid biosynthesis-Riboflavin metabolism	hsa00061-hsa00740	hsa00061	hsa00740	PMP1325
1326	Fatty acid biosynthesis-Vitamin B6 metabolism	hsa00061-hsa00750	hsa00061	hsa00750	PMP1326
1327	Fatty acid biosynthesis-Nicotinate and nicotinamide metabolism	hsa00061-hsa00760	hsa00061	hsa00760	PMP1327
1328	Fatty acid biosynthesis-Pantothenate and CoA biosynthesis	hsa00061-hsa00770	hsa00061	hsa00770	PMP1328
1329	Fatty acid biosynthesis-Biotin metabolism	hsa00061-hsa00780	hsa00061	hsa00780	PMP1329
1330	Fatty acid biosynthesis-Lipoic acid metabolism	hsa00061-hsa00785	hsa00061	hsa00785	PMP1330
1331	Fatty acid biosynthesis-Folate biosynthesis	hsa00061-hsa00790	hsa00061	hsa00790	PMP1331
1332	Fatty acid biosynthesis-One carbon pool by folate	hsa00061-hsa00670	hsa00061	hsa00670	PMP1332
1333	Fatty acid biosynthesis-Retinol metabolism	hsa00061-hsa00830	hsa00061	hsa00830	PMP1333
1334	Fatty acid biosynthesis-Porphyrin metabolism	hsa00061-hsa00860	hsa00061	hsa00860	PMP1334
1335	Fatty acid biosynthesis-Ubiquinone and other terpenoid-quinone biosynthesis	hsa00061-hsa00130	hsa00061	hsa00130	PMP1335
1336	Fatty acid biosynthesis-Terpenoid backbone biosynthesis	hsa00061-hsa00900	hsa00061	hsa00900	PMP1336
1337	Fatty acid biosynthesis-Caffeine metabolism	hsa00061-hsa00232	hsa00061	hsa00232	PMP1337
1338	Fatty acid biosynthesis-Neomycin, kanamycin and gentamicin biosynthesis	hsa00061-hsa00524	hsa00061	hsa00524	PMP1338
1339	Fatty acid biosynthesis-Metabolism of xenobiotics by cytochrome P450	hsa00061-hsa00980	hsa00061	hsa00980	PMP1339
1340	Fatty acid biosynthesis-Drug metabolism - cytochrome P450	hsa00061-hsa00982	hsa00061	hsa00982	PMP1340
1341	Fatty acid biosynthesis-Drug metabolism - other enzymes	hsa00061-hsa00983	hsa00061	hsa00983	PMP1341
1342	Fatty acid elongation-Fatty acid degradation	hsa00062-hsa00071	hsa00062	hsa00071	PMP1342
1343	Fatty acid elongation-Steroid biosynthesis	hsa00062-hsa00100	hsa00062	hsa00100	PMP1343
1344	Fatty acid elongation-Primary bile acid biosynthesis	hsa00062-hsa00120	hsa00062	hsa00120	PMP1344
1345	Fatty acid elongation-Steroid hormone biosynthesis	hsa00062-hsa00140	hsa00062	hsa00140	PMP1345
1346	Fatty acid elongation-Glycerolipid metabolism	hsa00062-hsa00561	hsa00062	hsa00561	PMP1346
1347	Fatty acid elongation-Glycerophospholipid metabolism	hsa00062-hsa00564	hsa00062	hsa00564	PMP1347
1348	Fatty acid elongation-Ether lipid metabolism	hsa00062-hsa00565	hsa00062	hsa00565	PMP1348
1349	Fatty acid elongation-Sphingolipid metabolism	hsa00062-hsa00600	hsa00062	hsa00600	PMP1349
1350	Fatty acid elongation-Arachidonic acid metabolism	hsa00062-hsa00590	hsa00062	hsa00590	PMP1350
1351	Fatty acid elongation-Linoleic acid metabolism	hsa00062-hsa00591	hsa00062	hsa00591	PMP1351
1352	Fatty acid elongation-alpha-Linolenic acid metabolism	hsa00062-hsa00592	hsa00062	hsa00592	PMP1352
1353	Fatty acid elongation-Biosynthesis of unsaturated fatty acids	hsa00062-hsa01040	hsa00062	hsa01040	PMP1353
1354	Fatty acid elongation-Purine metabolism	hsa00062-hsa00230	hsa00062	hsa00230	PMP1354
1355	Fatty acid elongation-Pyrimidine metabolism	hsa00062-hsa00240	hsa00062	hsa00240	PMP1355
1356	Fatty acid elongation-Alanine, aspartate and glutamate metabolism	hsa00062-hsa00250	hsa00062	hsa00250	PMP1356
1357	Fatty acid elongation-Glycine, serine and threonine metabolism	hsa00062-hsa00260	hsa00062	hsa00260	PMP1357
1358	Fatty acid elongation-Cysteine and methionine metabolism	hsa00062-hsa00270	hsa00062	hsa00270	PMP1358
1359	Fatty acid elongation-Valine, leucine and isoleucine degradation	hsa00062-hsa00280	hsa00062	hsa00280	PMP1359
1360	Fatty acid elongation-Valine, leucine and isoleucine biosynthesis	hsa00062-hsa00290	hsa00062	hsa00290	PMP1360
1361	Fatty acid elongation-Lysine degradation	hsa00062-hsa00310	hsa00062	hsa00310	PMP1361
1362	Fatty acid elongation-Arginine biosynthesis	hsa00062-hsa00220	hsa00062	hsa00220	PMP1362
1363	Fatty acid elongation-Arginine and proline metabolism	hsa00062-hsa00330	hsa00062	hsa00330	PMP1363
1364	Fatty acid elongation-Histidine metabolism	hsa00062-hsa00340	hsa00062	hsa00340	PMP1364
1365	Fatty acid elongation-Tyrosine metabolism	hsa00062-hsa00350	hsa00062	hsa00350	PMP1365
1366	Fatty acid elongation-Phenylalanine metabolism	hsa00062-hsa00360	hsa00062	hsa00360	PMP1366
1367	Fatty acid elongation-Tryptophan metabolism	hsa00062-hsa00380	hsa00062	hsa00380	PMP1367
1368	Fatty acid elongation-Phenylalanine, tyrosine and tryptophan biosynthesis	hsa00062-hsa00400	hsa00062	hsa00400	PMP1368
1369	Fatty acid elongation-beta-Alanine metabolism	hsa00062-hsa00410	hsa00062	hsa00410	PMP1369
1370	Fatty acid elongation-Taurine and hypotaurine metabolism	hsa00062-hsa00430	hsa00062	hsa00430	PMP1370
1371	Fatty acid elongation-Phosphonate and phosphinate metabolism	hsa00062-hsa00440	hsa00062	hsa00440	PMP1371
1372	Fatty acid elongation-Selenocompound metabolism	hsa00062-hsa00450	hsa00062	hsa00450	PMP1372
1373	Fatty acid elongation-D-Amino acid metabolism	hsa00062-hsa00470	hsa00062	hsa00470	PMP1373
1374	Fatty acid elongation-Glutathione metabolism	hsa00062-hsa00480	hsa00062	hsa00480	PMP1374
1375	Fatty acid elongation-N-Glycan biosynthesis	hsa00062-hsa00510	hsa00062	hsa00510	PMP1375
1376	Fatty acid elongation-Various types of N-glycan biosynthesis	hsa00062-hsa00513	hsa00062	hsa00513	PMP1376
1377	Fatty acid elongation-Mucin type O-glycan biosynthesis	hsa00062-hsa00512	hsa00062	hsa00512	PMP1377
1378	Fatty acid elongation-Mannose type O-glycan biosynthesis	hsa00062-hsa00515	hsa00062	hsa00515	PMP1378
1379	Fatty acid elongation-Other types of O-glycan biosynthesis	hsa00062-hsa00514	hsa00062	hsa00514	PMP1379
1380	Fatty acid elongation-Glycosaminoglycan biosynthesis - chondroitin sulfate / dermatan sulfate	hsa00062-hsa00532	hsa00062	hsa00532	PMP1380
1381	Fatty acid elongation-Glycosaminoglycan biosynthesis - heparan sulfate / heparin	hsa00062-hsa00534	hsa00062	hsa00534	PMP1381
1382	Fatty acid elongation-Glycosaminoglycan biosynthesis - keratan sulfate	hsa00062-hsa00533	hsa00062	hsa00533	PMP1382
1383	Fatty acid elongation-Glycosaminoglycan degradation	hsa00062-hsa00531	hsa00062	hsa00531	PMP1383
1384	Fatty acid elongation-Glycosylphosphatidylinositol (GPI)-anchor biosynthesis	hsa00062-hsa00563	hsa00062	hsa00563	PMP1384
1385	Fatty acid elongation-Glycosphingolipid biosynthesis - lacto and neolacto series	hsa00062-hsa00601	hsa00062	hsa00601	PMP1385
1386	Fatty acid elongation-Glycosphingolipid biosynthesis - globo and isoglobo series	hsa00062-hsa00603	hsa00062	hsa00603	PMP1386
1387	Fatty acid elongation-Glycosphingolipid biosynthesis - ganglio series	hsa00062-hsa00604	hsa00062	hsa00604	PMP1387
1388	Fatty acid elongation-Other glycan degradation	hsa00062-hsa00511	hsa00062	hsa00511	PMP1388
1389	Fatty acid elongation-Thiamine metabolism	hsa00062-hsa00730	hsa00062	hsa00730	PMP1389
1390	Fatty acid elongation-Riboflavin metabolism	hsa00062-hsa00740	hsa00062	hsa00740	PMP1390
1391	Fatty acid elongation-Vitamin B6 metabolism	hsa00062-hsa00750	hsa00062	hsa00750	PMP1391
1392	Fatty acid elongation-Nicotinate and nicotinamide metabolism	hsa00062-hsa00760	hsa00062	hsa00760	PMP1392
1393	Fatty acid elongation-Pantothenate and CoA biosynthesis	hsa00062-hsa00770	hsa00062	hsa00770	PMP1393
1394	Fatty acid elongation-Biotin metabolism	hsa00062-hsa00780	hsa00062	hsa00780	PMP1394
1395	Fatty acid elongation-Lipoic acid metabolism	hsa00062-hsa00785	hsa00062	hsa00785	PMP1395
1396	Fatty acid elongation-Folate biosynthesis	hsa00062-hsa00790	hsa00062	hsa00790	PMP1396
1397	Fatty acid elongation-One carbon pool by folate	hsa00062-hsa00670	hsa00062	hsa00670	PMP1397
1398	Fatty acid elongation-Retinol metabolism	hsa00062-hsa00830	hsa00062	hsa00830	PMP1398
1399	Fatty acid elongation-Porphyrin metabolism	hsa00062-hsa00860	hsa00062	hsa00860	PMP1399
1400	Fatty acid elongation-Ubiquinone and other terpenoid-quinone biosynthesis	hsa00062-hsa00130	hsa00062	hsa00130	PMP1400
1401	Fatty acid elongation-Terpenoid backbone biosynthesis	hsa00062-hsa00900	hsa00062	hsa00900	PMP1401
1402	Fatty acid elongation-Caffeine metabolism	hsa00062-hsa00232	hsa00062	hsa00232	PMP1402
1403	Fatty acid elongation-Neomycin, kanamycin and gentamicin biosynthesis	hsa00062-hsa00524	hsa00062	hsa00524	PMP1403
1404	Fatty acid elongation-Metabolism of xenobiotics by cytochrome P450	hsa00062-hsa00980	hsa00062	hsa00980	PMP1404
1405	Fatty acid elongation-Drug metabolism - cytochrome P450	hsa00062-hsa00982	hsa00062	hsa00982	PMP1405
1406	Fatty acid elongation-Drug metabolism - other enzymes	hsa00062-hsa00983	hsa00062	hsa00983	PMP1406
1407	Fatty acid degradation-Steroid biosynthesis	hsa00071-hsa00100	hsa00071	hsa00100	PMP1407
1408	Fatty acid degradation-Primary bile acid biosynthesis	hsa00071-hsa00120	hsa00071	hsa00120	PMP1408
1409	Fatty acid degradation-Steroid hormone biosynthesis	hsa00071-hsa00140	hsa00071	hsa00140	PMP1409
1410	Fatty acid degradation-Glycerolipid metabolism	hsa00071-hsa00561	hsa00071	hsa00561	PMP1410
1411	Fatty acid degradation-Glycerophospholipid metabolism	hsa00071-hsa00564	hsa00071	hsa00564	PMP1411
1412	Fatty acid degradation-Ether lipid metabolism	hsa00071-hsa00565	hsa00071	hsa00565	PMP1412
1413	Fatty acid degradation-Sphingolipid metabolism	hsa00071-hsa00600	hsa00071	hsa00600	PMP1413
1414	Fatty acid degradation-Arachidonic acid metabolism	hsa00071-hsa00590	hsa00071	hsa00590	PMP1414
1415	Fatty acid degradation-Linoleic acid metabolism	hsa00071-hsa00591	hsa00071	hsa00591	PMP1415
1416	Fatty acid degradation-alpha-Linolenic acid metabolism	hsa00071-hsa00592	hsa00071	hsa00592	PMP1416
1417	Fatty acid degradation-Biosynthesis of unsaturated fatty acids	hsa00071-hsa01040	hsa00071	hsa01040	PMP1417
1418	Fatty acid degradation-Purine metabolism	hsa00071-hsa00230	hsa00071	hsa00230	PMP1418
1419	Fatty acid degradation-Pyrimidine metabolism	hsa00071-hsa00240	hsa00071	hsa00240	PMP1419
1420	Fatty acid degradation-Alanine, aspartate and glutamate metabolism	hsa00071-hsa00250	hsa00071	hsa00250	PMP1420
1421	Fatty acid degradation-Glycine, serine and threonine metabolism	hsa00071-hsa00260	hsa00071	hsa00260	PMP1421
1422	Fatty acid degradation-Cysteine and methionine metabolism	hsa00071-hsa00270	hsa00071	hsa00270	PMP1422
1423	Fatty acid degradation-Valine, leucine and isoleucine degradation	hsa00071-hsa00280	hsa00071	hsa00280	PMP1423
1424	Fatty acid degradation-Valine, leucine and isoleucine biosynthesis	hsa00071-hsa00290	hsa00071	hsa00290	PMP1424
1425	Fatty acid degradation-Lysine degradation	hsa00071-hsa00310	hsa00071	hsa00310	PMP1425
1426	Fatty acid degradation-Arginine biosynthesis	hsa00071-hsa00220	hsa00071	hsa00220	PMP1426
1427	Fatty acid degradation-Arginine and proline metabolism	hsa00071-hsa00330	hsa00071	hsa00330	PMP1427
1428	Fatty acid degradation-Histidine metabolism	hsa00071-hsa00340	hsa00071	hsa00340	PMP1428
1429	Fatty acid degradation-Tyrosine metabolism	hsa00071-hsa00350	hsa00071	hsa00350	PMP1429
1430	Fatty acid degradation-Phenylalanine metabolism	hsa00071-hsa00360	hsa00071	hsa00360	PMP1430
1431	Fatty acid degradation-Tryptophan metabolism	hsa00071-hsa00380	hsa00071	hsa00380	PMP1431
1432	Fatty acid degradation-Phenylalanine, tyrosine and tryptophan biosynthesis	hsa00071-hsa00400	hsa00071	hsa00400	PMP1432
1433	Fatty acid degradation-beta-Alanine metabolism	hsa00071-hsa00410	hsa00071	hsa00410	PMP1433
1434	Fatty acid degradation-Taurine and hypotaurine metabolism	hsa00071-hsa00430	hsa00071	hsa00430	PMP1434
1435	Fatty acid degradation-Phosphonate and phosphinate metabolism	hsa00071-hsa00440	hsa00071	hsa00440	PMP1435
1436	Fatty acid degradation-Selenocompound metabolism	hsa00071-hsa00450	hsa00071	hsa00450	PMP1436
1437	Fatty acid degradation-D-Amino acid metabolism	hsa00071-hsa00470	hsa00071	hsa00470	PMP1437
1438	Fatty acid degradation-Glutathione metabolism	hsa00071-hsa00480	hsa00071	hsa00480	PMP1438
1439	Fatty acid degradation-N-Glycan biosynthesis	hsa00071-hsa00510	hsa00071	hsa00510	PMP1439
1440	Fatty acid degradation-Various types of N-glycan biosynthesis	hsa00071-hsa00513	hsa00071	hsa00513	PMP1440
1441	Fatty acid degradation-Mucin type O-glycan biosynthesis	hsa00071-hsa00512	hsa00071	hsa00512	PMP1441
1442	Fatty acid degradation-Mannose type O-glycan biosynthesis	hsa00071-hsa00515	hsa00071	hsa00515	PMP1442
1443	Fatty acid degradation-Other types of O-glycan biosynthesis	hsa00071-hsa00514	hsa00071	hsa00514	PMP1443
1444	Fatty acid degradation-Glycosaminoglycan biosynthesis - chondroitin sulfate / dermatan sulfate	hsa00071-hsa00532	hsa00071	hsa00532	PMP1444
1445	Fatty acid degradation-Glycosaminoglycan biosynthesis - heparan sulfate / heparin	hsa00071-hsa00534	hsa00071	hsa00534	PMP1445
1446	Fatty acid degradation-Glycosaminoglycan biosynthesis - keratan sulfate	hsa00071-hsa00533	hsa00071	hsa00533	PMP1446
1447	Fatty acid degradation-Glycosaminoglycan degradation	hsa00071-hsa00531	hsa00071	hsa00531	PMP1447
1448	Fatty acid degradation-Glycosylphosphatidylinositol (GPI)-anchor biosynthesis	hsa00071-hsa00563	hsa00071	hsa00563	PMP1448
1449	Fatty acid degradation-Glycosphingolipid biosynthesis - lacto and neolacto series	hsa00071-hsa00601	hsa00071	hsa00601	PMP1449
1450	Fatty acid degradation-Glycosphingolipid biosynthesis - globo and isoglobo series	hsa00071-hsa00603	hsa00071	hsa00603	PMP1450
1451	Fatty acid degradation-Glycosphingolipid biosynthesis - ganglio series	hsa00071-hsa00604	hsa00071	hsa00604	PMP1451
1452	Fatty acid degradation-Other glycan degradation	hsa00071-hsa00511	hsa00071	hsa00511	PMP1452
1453	Fatty acid degradation-Thiamine metabolism	hsa00071-hsa00730	hsa00071	hsa00730	PMP1453
1454	Fatty acid degradation-Riboflavin metabolism	hsa00071-hsa00740	hsa00071	hsa00740	PMP1454
1455	Fatty acid degradation-Vitamin B6 metabolism	hsa00071-hsa00750	hsa00071	hsa00750	PMP1455
1456	Fatty acid degradation-Nicotinate and nicotinamide metabolism	hsa00071-hsa00760	hsa00071	hsa00760	PMP1456
1457	Fatty acid degradation-Pantothenate and CoA biosynthesis	hsa00071-hsa00770	hsa00071	hsa00770	PMP1457
1458	Fatty acid degradation-Biotin metabolism	hsa00071-hsa00780	hsa00071	hsa00780	PMP1458
1459	Fatty acid degradation-Lipoic acid metabolism	hsa00071-hsa00785	hsa00071	hsa00785	PMP1459
1460	Fatty acid degradation-Folate biosynthesis	hsa00071-hsa00790	hsa00071	hsa00790	PMP1460
1461	Fatty acid degradation-One carbon pool by folate	hsa00071-hsa00670	hsa00071	hsa00670	PMP1461
1462	Fatty acid degradation-Retinol metabolism	hsa00071-hsa00830	hsa00071	hsa00830	PMP1462
1463	Fatty acid degradation-Porphyrin metabolism	hsa00071-hsa00860	hsa00071	hsa00860	PMP1463
1464	Fatty acid degradation-Ubiquinone and other terpenoid-quinone biosynthesis	hsa00071-hsa00130	hsa00071	hsa00130	PMP1464
1465	Fatty acid degradation-Terpenoid backbone biosynthesis	hsa00071-hsa00900	hsa00071	hsa00900	PMP1465
1466	Fatty acid degradation-Caffeine metabolism	hsa00071-hsa00232	hsa00071	hsa00232	PMP1466
1467	Fatty acid degradation-Neomycin, kanamycin and gentamicin biosynthesis	hsa00071-hsa00524	hsa00071	hsa00524	PMP1467
1468	Fatty acid degradation-Metabolism of xenobiotics by cytochrome P450	hsa00071-hsa00980	hsa00071	hsa00980	PMP1468
1469	Fatty acid degradation-Drug metabolism - cytochrome P450	hsa00071-hsa00982	hsa00071	hsa00982	PMP1469
1470	Fatty acid degradation-Drug metabolism - other enzymes	hsa00071-hsa00983	hsa00071	hsa00983	PMP1470
1471	Steroid biosynthesis-Primary bile acid biosynthesis	hsa00100-hsa00120	hsa00100	hsa00120	PMP1471
1472	Steroid biosynthesis-Steroid hormone biosynthesis	hsa00100-hsa00140	hsa00100	hsa00140	PMP1472
1473	Steroid biosynthesis-Glycerolipid metabolism	hsa00100-hsa00561	hsa00100	hsa00561	PMP1473
1474	Steroid biosynthesis-Glycerophospholipid metabolism	hsa00100-hsa00564	hsa00100	hsa00564	PMP1474
1475	Steroid biosynthesis-Ether lipid metabolism	hsa00100-hsa00565	hsa00100	hsa00565	PMP1475
1476	Steroid biosynthesis-Sphingolipid metabolism	hsa00100-hsa00600	hsa00100	hsa00600	PMP1476
1477	Steroid biosynthesis-Arachidonic acid metabolism	hsa00100-hsa00590	hsa00100	hsa00590	PMP1477
1478	Steroid biosynthesis-Linoleic acid metabolism	hsa00100-hsa00591	hsa00100	hsa00591	PMP1478
1479	Steroid biosynthesis-alpha-Linolenic acid metabolism	hsa00100-hsa00592	hsa00100	hsa00592	PMP1479
1480	Steroid biosynthesis-Biosynthesis of unsaturated fatty acids	hsa00100-hsa01040	hsa00100	hsa01040	PMP1480
1481	Steroid biosynthesis-Purine metabolism	hsa00100-hsa00230	hsa00100	hsa00230	PMP1481
1482	Steroid biosynthesis-Pyrimidine metabolism	hsa00100-hsa00240	hsa00100	hsa00240	PMP1482
1483	Steroid biosynthesis-Alanine, aspartate and glutamate metabolism	hsa00100-hsa00250	hsa00100	hsa00250	PMP1483
1484	Steroid biosynthesis-Glycine, serine and threonine metabolism	hsa00100-hsa00260	hsa00100	hsa00260	PMP1484
1485	Steroid biosynthesis-Cysteine and methionine metabolism	hsa00100-hsa00270	hsa00100	hsa00270	PMP1485
1486	Steroid biosynthesis-Valine, leucine and isoleucine degradation	hsa00100-hsa00280	hsa00100	hsa00280	PMP1486
1487	Steroid biosynthesis-Valine, leucine and isoleucine biosynthesis	hsa00100-hsa00290	hsa00100	hsa00290	PMP1487
1488	Steroid biosynthesis-Lysine degradation	hsa00100-hsa00310	hsa00100	hsa00310	PMP1488
1489	Steroid biosynthesis-Arginine biosynthesis	hsa00100-hsa00220	hsa00100	hsa00220	PMP1489
1490	Steroid biosynthesis-Arginine and proline metabolism	hsa00100-hsa00330	hsa00100	hsa00330	PMP1490
1491	Steroid biosynthesis-Histidine metabolism	hsa00100-hsa00340	hsa00100	hsa00340	PMP1491
1492	Steroid biosynthesis-Tyrosine metabolism	hsa00100-hsa00350	hsa00100	hsa00350	PMP1492
1493	Steroid biosynthesis-Phenylalanine metabolism	hsa00100-hsa00360	hsa00100	hsa00360	PMP1493
1494	Steroid biosynthesis-Tryptophan metabolism	hsa00100-hsa00380	hsa00100	hsa00380	PMP1494
1495	Steroid biosynthesis-Phenylalanine, tyrosine and tryptophan biosynthesis	hsa00100-hsa00400	hsa00100	hsa00400	PMP1495
1496	Steroid biosynthesis-beta-Alanine metabolism	hsa00100-hsa00410	hsa00100	hsa00410	PMP1496
1497	Steroid biosynthesis-Taurine and hypotaurine metabolism	hsa00100-hsa00430	hsa00100	hsa00430	PMP1497
1498	Steroid biosynthesis-Phosphonate and phosphinate metabolism	hsa00100-hsa00440	hsa00100	hsa00440	PMP1498
1499	Steroid biosynthesis-Selenocompound metabolism	hsa00100-hsa00450	hsa00100	hsa00450	PMP1499
1500	Steroid biosynthesis-D-Amino acid metabolism	hsa00100-hsa00470	hsa00100	hsa00470	PMP1500
1501	Steroid biosynthesis-Glutathione metabolism	hsa00100-hsa00480	hsa00100	hsa00480	PMP1501
1502	Steroid biosynthesis-N-Glycan biosynthesis	hsa00100-hsa00510	hsa00100	hsa00510	PMP1502
1503	Steroid biosynthesis-Various types of N-glycan biosynthesis	hsa00100-hsa00513	hsa00100	hsa00513	PMP1503
1504	Steroid biosynthesis-Mucin type O-glycan biosynthesis	hsa00100-hsa00512	hsa00100	hsa00512	PMP1504
1505	Steroid biosynthesis-Mannose type O-glycan biosynthesis	hsa00100-hsa00515	hsa00100	hsa00515	PMP1505
1506	Steroid biosynthesis-Other types of O-glycan biosynthesis	hsa00100-hsa00514	hsa00100	hsa00514	PMP1506
1507	Steroid biosynthesis-Glycosaminoglycan biosynthesis - chondroitin sulfate / dermatan sulfate	hsa00100-hsa00532	hsa00100	hsa00532	PMP1507
1508	Steroid biosynthesis-Glycosaminoglycan biosynthesis - heparan sulfate / heparin	hsa00100-hsa00534	hsa00100	hsa00534	PMP1508
1509	Steroid biosynthesis-Glycosaminoglycan biosynthesis - keratan sulfate	hsa00100-hsa00533	hsa00100	hsa00533	PMP1509
1510	Steroid biosynthesis-Glycosaminoglycan degradation	hsa00100-hsa00531	hsa00100	hsa00531	PMP1510
1511	Steroid biosynthesis-Glycosylphosphatidylinositol (GPI)-anchor biosynthesis	hsa00100-hsa00563	hsa00100	hsa00563	PMP1511
1512	Steroid biosynthesis-Glycosphingolipid biosynthesis - lacto and neolacto series	hsa00100-hsa00601	hsa00100	hsa00601	PMP1512
1513	Steroid biosynthesis-Glycosphingolipid biosynthesis - globo and isoglobo series	hsa00100-hsa00603	hsa00100	hsa00603	PMP1513
1514	Steroid biosynthesis-Glycosphingolipid biosynthesis - ganglio series	hsa00100-hsa00604	hsa00100	hsa00604	PMP1514
1515	Steroid biosynthesis-Other glycan degradation	hsa00100-hsa00511	hsa00100	hsa00511	PMP1515
1516	Steroid biosynthesis-Thiamine metabolism	hsa00100-hsa00730	hsa00100	hsa00730	PMP1516
1517	Steroid biosynthesis-Riboflavin metabolism	hsa00100-hsa00740	hsa00100	hsa00740	PMP1517
1518	Steroid biosynthesis-Vitamin B6 metabolism	hsa00100-hsa00750	hsa00100	hsa00750	PMP1518
1519	Steroid biosynthesis-Nicotinate and nicotinamide metabolism	hsa00100-hsa00760	hsa00100	hsa00760	PMP1519
1520	Steroid biosynthesis-Pantothenate and CoA biosynthesis	hsa00100-hsa00770	hsa00100	hsa00770	PMP1520
1521	Steroid biosynthesis-Biotin metabolism	hsa00100-hsa00780	hsa00100	hsa00780	PMP1521
1522	Steroid biosynthesis-Lipoic acid metabolism	hsa00100-hsa00785	hsa00100	hsa00785	PMP1522
1523	Steroid biosynthesis-Folate biosynthesis	hsa00100-hsa00790	hsa00100	hsa00790	PMP1523
1524	Steroid biosynthesis-One carbon pool by folate	hsa00100-hsa00670	hsa00100	hsa00670	PMP1524
1525	Steroid biosynthesis-Retinol metabolism	hsa00100-hsa00830	hsa00100	hsa00830	PMP1525
1526	Steroid biosynthesis-Porphyrin metabolism	hsa00100-hsa00860	hsa00100	hsa00860	PMP1526
1527	Steroid biosynthesis-Ubiquinone and other terpenoid-quinone biosynthesis	hsa00100-hsa00130	hsa00100	hsa00130	PMP1527
1528	Steroid biosynthesis-Terpenoid backbone biosynthesis	hsa00100-hsa00900	hsa00100	hsa00900	PMP1528
1529	Steroid biosynthesis-Caffeine metabolism	hsa00100-hsa00232	hsa00100	hsa00232	PMP1529
1530	Steroid biosynthesis-Neomycin, kanamycin and gentamicin biosynthesis	hsa00100-hsa00524	hsa00100	hsa00524	PMP1530
1531	Steroid biosynthesis-Metabolism of xenobiotics by cytochrome P450	hsa00100-hsa00980	hsa00100	hsa00980	PMP1531
1532	Steroid biosynthesis-Drug metabolism - cytochrome P450	hsa00100-hsa00982	hsa00100	hsa00982	PMP1532
1533	Steroid biosynthesis-Drug metabolism - other enzymes	hsa00100-hsa00983	hsa00100	hsa00983	PMP1533
1534	Primary bile acid biosynthesis-Steroid hormone biosynthesis	hsa00120-hsa00140	hsa00120	hsa00140	PMP1534
1536	Primary bile acid biosynthesis-Glycerophospholipid metabolism	hsa00120-hsa00564	hsa00120	hsa00564	PMP1536
1537	Primary bile acid biosynthesis-Ether lipid metabolism	hsa00120-hsa00565	hsa00120	hsa00565	PMP1537
1538	Primary bile acid biosynthesis-Sphingolipid metabolism	hsa00120-hsa00600	hsa00120	hsa00600	PMP1538
1539	Primary bile acid biosynthesis-Arachidonic acid metabolism	hsa00120-hsa00590	hsa00120	hsa00590	PMP1539
1540	Primary bile acid biosynthesis-Linoleic acid metabolism	hsa00120-hsa00591	hsa00120	hsa00591	PMP1540
1541	Primary bile acid biosynthesis-alpha-Linolenic acid metabolism	hsa00120-hsa00592	hsa00120	hsa00592	PMP1541
1542	Primary bile acid biosynthesis-Biosynthesis of unsaturated fatty acids	hsa00120-hsa01040	hsa00120	hsa01040	PMP1542
1543	Primary bile acid biosynthesis-Purine metabolism	hsa00120-hsa00230	hsa00120	hsa00230	PMP1543
1544	Primary bile acid biosynthesis-Pyrimidine metabolism	hsa00120-hsa00240	hsa00120	hsa00240	PMP1544
1545	Primary bile acid biosynthesis-Alanine, aspartate and glutamate metabolism	hsa00120-hsa00250	hsa00120	hsa00250	PMP1545
1546	Primary bile acid biosynthesis-Glycine, serine and threonine metabolism	hsa00120-hsa00260	hsa00120	hsa00260	PMP1546
1547	Primary bile acid biosynthesis-Cysteine and methionine metabolism	hsa00120-hsa00270	hsa00120	hsa00270	PMP1547
1548	Primary bile acid biosynthesis-Valine, leucine and isoleucine degradation	hsa00120-hsa00280	hsa00120	hsa00280	PMP1548
1549	Primary bile acid biosynthesis-Valine, leucine and isoleucine biosynthesis	hsa00120-hsa00290	hsa00120	hsa00290	PMP1549
1550	Primary bile acid biosynthesis-Lysine degradation	hsa00120-hsa00310	hsa00120	hsa00310	PMP1550
1551	Primary bile acid biosynthesis-Arginine biosynthesis	hsa00120-hsa00220	hsa00120	hsa00220	PMP1551
1552	Primary bile acid biosynthesis-Arginine and proline metabolism	hsa00120-hsa00330	hsa00120	hsa00330	PMP1552
1553	Primary bile acid biosynthesis-Histidine metabolism	hsa00120-hsa00340	hsa00120	hsa00340	PMP1553
1554	Primary bile acid biosynthesis-Tyrosine metabolism	hsa00120-hsa00350	hsa00120	hsa00350	PMP1554
1555	Primary bile acid biosynthesis-Phenylalanine metabolism	hsa00120-hsa00360	hsa00120	hsa00360	PMP1555
1556	Primary bile acid biosynthesis-Tryptophan metabolism	hsa00120-hsa00380	hsa00120	hsa00380	PMP1556
1557	Primary bile acid biosynthesis-Phenylalanine, tyrosine and tryptophan biosynthesis	hsa00120-hsa00400	hsa00120	hsa00400	PMP1557
1558	Primary bile acid biosynthesis-beta-Alanine metabolism	hsa00120-hsa00410	hsa00120	hsa00410	PMP1558
1559	Primary bile acid biosynthesis-Taurine and hypotaurine metabolism	hsa00120-hsa00430	hsa00120	hsa00430	PMP1559
1560	Primary bile acid biosynthesis-Phosphonate and phosphinate metabolism	hsa00120-hsa00440	hsa00120	hsa00440	PMP1560
1561	Primary bile acid biosynthesis-Selenocompound metabolism	hsa00120-hsa00450	hsa00120	hsa00450	PMP1561
1562	Primary bile acid biosynthesis-D-Amino acid metabolism	hsa00120-hsa00470	hsa00120	hsa00470	PMP1562
1563	Primary bile acid biosynthesis-Glutathione metabolism	hsa00120-hsa00480	hsa00120	hsa00480	PMP1563
1564	Primary bile acid biosynthesis-N-Glycan biosynthesis	hsa00120-hsa00510	hsa00120	hsa00510	PMP1564
1565	Primary bile acid biosynthesis-Various types of N-glycan biosynthesis	hsa00120-hsa00513	hsa00120	hsa00513	PMP1565
1566	Primary bile acid biosynthesis-Mucin type O-glycan biosynthesis	hsa00120-hsa00512	hsa00120	hsa00512	PMP1566
1567	Primary bile acid biosynthesis-Mannose type O-glycan biosynthesis	hsa00120-hsa00515	hsa00120	hsa00515	PMP1567
1568	Primary bile acid biosynthesis-Other types of O-glycan biosynthesis	hsa00120-hsa00514	hsa00120	hsa00514	PMP1568
1569	Primary bile acid biosynthesis-Glycosaminoglycan biosynthesis - chondroitin sulfate / dermatan sulfate	hsa00120-hsa00532	hsa00120	hsa00532	PMP1569
1570	Primary bile acid biosynthesis-Glycosaminoglycan biosynthesis - heparan sulfate / heparin	hsa00120-hsa00534	hsa00120	hsa00534	PMP1570
1571	Primary bile acid biosynthesis-Glycosaminoglycan biosynthesis - keratan sulfate	hsa00120-hsa00533	hsa00120	hsa00533	PMP1571
1572	Primary bile acid biosynthesis-Glycosaminoglycan degradation	hsa00120-hsa00531	hsa00120	hsa00531	PMP1572
1573	Primary bile acid biosynthesis-Glycosylphosphatidylinositol (GPI)-anchor biosynthesis	hsa00120-hsa00563	hsa00120	hsa00563	PMP1573
1574	Primary bile acid biosynthesis-Glycosphingolipid biosynthesis - lacto and neolacto series	hsa00120-hsa00601	hsa00120	hsa00601	PMP1574
1575	Primary bile acid biosynthesis-Glycosphingolipid biosynthesis - globo and isoglobo series	hsa00120-hsa00603	hsa00120	hsa00603	PMP1575
1576	Primary bile acid biosynthesis-Glycosphingolipid biosynthesis - ganglio series	hsa00120-hsa00604	hsa00120	hsa00604	PMP1576
1577	Primary bile acid biosynthesis-Other glycan degradation	hsa00120-hsa00511	hsa00120	hsa00511	PMP1577
1578	Primary bile acid biosynthesis-Thiamine metabolism	hsa00120-hsa00730	hsa00120	hsa00730	PMP1578
1579	Primary bile acid biosynthesis-Riboflavin metabolism	hsa00120-hsa00740	hsa00120	hsa00740	PMP1579
1580	Primary bile acid biosynthesis-Vitamin B6 metabolism	hsa00120-hsa00750	hsa00120	hsa00750	PMP1580
1581	Primary bile acid biosynthesis-Nicotinate and nicotinamide metabolism	hsa00120-hsa00760	hsa00120	hsa00760	PMP1581
1582	Primary bile acid biosynthesis-Pantothenate and CoA biosynthesis	hsa00120-hsa00770	hsa00120	hsa00770	PMP1582
1583	Primary bile acid biosynthesis-Biotin metabolism	hsa00120-hsa00780	hsa00120	hsa00780	PMP1583
1584	Primary bile acid biosynthesis-Lipoic acid metabolism	hsa00120-hsa00785	hsa00120	hsa00785	PMP1584
1585	Primary bile acid biosynthesis-Folate biosynthesis	hsa00120-hsa00790	hsa00120	hsa00790	PMP1585
1586	Primary bile acid biosynthesis-One carbon pool by folate	hsa00120-hsa00670	hsa00120	hsa00670	PMP1586
1587	Primary bile acid biosynthesis-Retinol metabolism	hsa00120-hsa00830	hsa00120	hsa00830	PMP1587
1588	Primary bile acid biosynthesis-Porphyrin metabolism	hsa00120-hsa00860	hsa00120	hsa00860	PMP1588
1589	Primary bile acid biosynthesis-Ubiquinone and other terpenoid-quinone biosynthesis	hsa00120-hsa00130	hsa00120	hsa00130	PMP1589
1590	Primary bile acid biosynthesis-Terpenoid backbone biosynthesis	hsa00120-hsa00900	hsa00120	hsa00900	PMP1590
1591	Primary bile acid biosynthesis-Caffeine metabolism	hsa00120-hsa00232	hsa00120	hsa00232	PMP1591
1592	Primary bile acid biosynthesis-Neomycin, kanamycin and gentamicin biosynthesis	hsa00120-hsa00524	hsa00120	hsa00524	PMP1592
1593	Primary bile acid biosynthesis-Metabolism of xenobiotics by cytochrome P450	hsa00120-hsa00980	hsa00120	hsa00980	PMP1593
1594	Primary bile acid biosynthesis-Drug metabolism - cytochrome P450	hsa00120-hsa00982	hsa00120	hsa00982	PMP1594
1595	Primary bile acid biosynthesis-Drug metabolism - other enzymes	hsa00120-hsa00983	hsa00120	hsa00983	PMP1595
1596	Steroid hormone biosynthesis-Glycerolipid metabolism	hsa00140-hsa00561	hsa00140	hsa00561	PMP1596
1597	Steroid hormone biosynthesis-Glycerophospholipid metabolism	hsa00140-hsa00564	hsa00140	hsa00564	PMP1597
1598	Steroid hormone biosynthesis-Ether lipid metabolism	hsa00140-hsa00565	hsa00140	hsa00565	PMP1598
1599	Steroid hormone biosynthesis-Sphingolipid metabolism	hsa00140-hsa00600	hsa00140	hsa00600	PMP1599
1600	Steroid hormone biosynthesis-Arachidonic acid metabolism	hsa00140-hsa00590	hsa00140	hsa00590	PMP1600
1601	Steroid hormone biosynthesis-Linoleic acid metabolism	hsa00140-hsa00591	hsa00140	hsa00591	PMP1601
1602	Steroid hormone biosynthesis-alpha-Linolenic acid metabolism	hsa00140-hsa00592	hsa00140	hsa00592	PMP1602
1603	Steroid hormone biosynthesis-Biosynthesis of unsaturated fatty acids	hsa00140-hsa01040	hsa00140	hsa01040	PMP1603
1604	Steroid hormone biosynthesis-Purine metabolism	hsa00140-hsa00230	hsa00140	hsa00230	PMP1604
1605	Steroid hormone biosynthesis-Pyrimidine metabolism	hsa00140-hsa00240	hsa00140	hsa00240	PMP1605
1606	Steroid hormone biosynthesis-Alanine, aspartate and glutamate metabolism	hsa00140-hsa00250	hsa00140	hsa00250	PMP1606
1607	Steroid hormone biosynthesis-Glycine, serine and threonine metabolism	hsa00140-hsa00260	hsa00140	hsa00260	PMP1607
1608	Steroid hormone biosynthesis-Cysteine and methionine metabolism	hsa00140-hsa00270	hsa00140	hsa00270	PMP1608
1609	Steroid hormone biosynthesis-Valine, leucine and isoleucine degradation	hsa00140-hsa00280	hsa00140	hsa00280	PMP1609
1610	Steroid hormone biosynthesis-Valine, leucine and isoleucine biosynthesis	hsa00140-hsa00290	hsa00140	hsa00290	PMP1610
1611	Steroid hormone biosynthesis-Lysine degradation	hsa00140-hsa00310	hsa00140	hsa00310	PMP1611
1612	Steroid hormone biosynthesis-Arginine biosynthesis	hsa00140-hsa00220	hsa00140	hsa00220	PMP1612
1613	Steroid hormone biosynthesis-Arginine and proline metabolism	hsa00140-hsa00330	hsa00140	hsa00330	PMP1613
1614	Steroid hormone biosynthesis-Histidine metabolism	hsa00140-hsa00340	hsa00140	hsa00340	PMP1614
1615	Steroid hormone biosynthesis-Tyrosine metabolism	hsa00140-hsa00350	hsa00140	hsa00350	PMP1615
1616	Steroid hormone biosynthesis-Phenylalanine metabolism	hsa00140-hsa00360	hsa00140	hsa00360	PMP1616
1617	Steroid hormone biosynthesis-Tryptophan metabolism	hsa00140-hsa00380	hsa00140	hsa00380	PMP1617
1618	Steroid hormone biosynthesis-Phenylalanine, tyrosine and tryptophan biosynthesis	hsa00140-hsa00400	hsa00140	hsa00400	PMP1618
1619	Steroid hormone biosynthesis-beta-Alanine metabolism	hsa00140-hsa00410	hsa00140	hsa00410	PMP1619
1620	Steroid hormone biosynthesis-Taurine and hypotaurine metabolism	hsa00140-hsa00430	hsa00140	hsa00430	PMP1620
1621	Steroid hormone biosynthesis-Phosphonate and phosphinate metabolism	hsa00140-hsa00440	hsa00140	hsa00440	PMP1621
1622	Steroid hormone biosynthesis-Selenocompound metabolism	hsa00140-hsa00450	hsa00140	hsa00450	PMP1622
1623	Steroid hormone biosynthesis-D-Amino acid metabolism	hsa00140-hsa00470	hsa00140	hsa00470	PMP1623
1624	Steroid hormone biosynthesis-Glutathione metabolism	hsa00140-hsa00480	hsa00140	hsa00480	PMP1624
1625	Steroid hormone biosynthesis-N-Glycan biosynthesis	hsa00140-hsa00510	hsa00140	hsa00510	PMP1625
1626	Steroid hormone biosynthesis-Various types of N-glycan biosynthesis	hsa00140-hsa00513	hsa00140	hsa00513	PMP1626
1627	Steroid hormone biosynthesis-Mucin type O-glycan biosynthesis	hsa00140-hsa00512	hsa00140	hsa00512	PMP1627
1628	Steroid hormone biosynthesis-Mannose type O-glycan biosynthesis	hsa00140-hsa00515	hsa00140	hsa00515	PMP1628
1629	Steroid hormone biosynthesis-Other types of O-glycan biosynthesis	hsa00140-hsa00514	hsa00140	hsa00514	PMP1629
1630	Steroid hormone biosynthesis-Glycosaminoglycan biosynthesis - chondroitin sulfate / dermatan sulfate	hsa00140-hsa00532	hsa00140	hsa00532	PMP1630
1631	Steroid hormone biosynthesis-Glycosaminoglycan biosynthesis - heparan sulfate / heparin	hsa00140-hsa00534	hsa00140	hsa00534	PMP1631
1632	Steroid hormone biosynthesis-Glycosaminoglycan biosynthesis - keratan sulfate	hsa00140-hsa00533	hsa00140	hsa00533	PMP1632
1633	Steroid hormone biosynthesis-Glycosaminoglycan degradation	hsa00140-hsa00531	hsa00140	hsa00531	PMP1633
1634	Steroid hormone biosynthesis-Glycosylphosphatidylinositol (GPI)-anchor biosynthesis	hsa00140-hsa00563	hsa00140	hsa00563	PMP1634
1635	Steroid hormone biosynthesis-Glycosphingolipid biosynthesis - lacto and neolacto series	hsa00140-hsa00601	hsa00140	hsa00601	PMP1635
1636	Steroid hormone biosynthesis-Glycosphingolipid biosynthesis - globo and isoglobo series	hsa00140-hsa00603	hsa00140	hsa00603	PMP1636
1637	Steroid hormone biosynthesis-Glycosphingolipid biosynthesis - ganglio series	hsa00140-hsa00604	hsa00140	hsa00604	PMP1637
1638	Steroid hormone biosynthesis-Other glycan degradation	hsa00140-hsa00511	hsa00140	hsa00511	PMP1638
1639	Steroid hormone biosynthesis-Thiamine metabolism	hsa00140-hsa00730	hsa00140	hsa00730	PMP1639
1640	Steroid hormone biosynthesis-Riboflavin metabolism	hsa00140-hsa00740	hsa00140	hsa00740	PMP1640
1641	Steroid hormone biosynthesis-Vitamin B6 metabolism	hsa00140-hsa00750	hsa00140	hsa00750	PMP1641
1642	Steroid hormone biosynthesis-Nicotinate and nicotinamide metabolism	hsa00140-hsa00760	hsa00140	hsa00760	PMP1642
1643	Steroid hormone biosynthesis-Pantothenate and CoA biosynthesis	hsa00140-hsa00770	hsa00140	hsa00770	PMP1643
1644	Steroid hormone biosynthesis-Biotin metabolism	hsa00140-hsa00780	hsa00140	hsa00780	PMP1644
1645	Steroid hormone biosynthesis-Lipoic acid metabolism	hsa00140-hsa00785	hsa00140	hsa00785	PMP1645
1646	Steroid hormone biosynthesis-Folate biosynthesis	hsa00140-hsa00790	hsa00140	hsa00790	PMP1646
1647	Steroid hormone biosynthesis-One carbon pool by folate	hsa00140-hsa00670	hsa00140	hsa00670	PMP1647
1648	Steroid hormone biosynthesis-Retinol metabolism	hsa00140-hsa00830	hsa00140	hsa00830	PMP1648
1649	Steroid hormone biosynthesis-Porphyrin metabolism	hsa00140-hsa00860	hsa00140	hsa00860	PMP1649
1650	Steroid hormone biosynthesis-Ubiquinone and other terpenoid-quinone biosynthesis	hsa00140-hsa00130	hsa00140	hsa00130	PMP1650
1651	Steroid hormone biosynthesis-Terpenoid backbone biosynthesis	hsa00140-hsa00900	hsa00140	hsa00900	PMP1651
1652	Steroid hormone biosynthesis-Caffeine metabolism	hsa00140-hsa00232	hsa00140	hsa00232	PMP1652
1653	Steroid hormone biosynthesis-Neomycin, kanamycin and gentamicin biosynthesis	hsa00140-hsa00524	hsa00140	hsa00524	PMP1653
1654	Steroid hormone biosynthesis-Metabolism of xenobiotics by cytochrome P450	hsa00140-hsa00980	hsa00140	hsa00980	PMP1654
1655	Steroid hormone biosynthesis-Drug metabolism - cytochrome P450	hsa00140-hsa00982	hsa00140	hsa00982	PMP1655
1656	Steroid hormone biosynthesis-Drug metabolism - other enzymes	hsa00140-hsa00983	hsa00140	hsa00983	PMP1656
1657	Glycerolipid metabolism-Glycerophospholipid metabolism	hsa00561-hsa00564	hsa00561	hsa00564	PMP1657
1658	Glycerolipid metabolism-Ether lipid metabolism	hsa00561-hsa00565	hsa00561	hsa00565	PMP1658
1659	Glycerolipid metabolism-Sphingolipid metabolism	hsa00561-hsa00600	hsa00561	hsa00600	PMP1659
1660	Glycerolipid metabolism-Arachidonic acid metabolism	hsa00561-hsa00590	hsa00561	hsa00590	PMP1660
1661	Glycerolipid metabolism-Linoleic acid metabolism	hsa00561-hsa00591	hsa00561	hsa00591	PMP1661
1662	Glycerolipid metabolism-alpha-Linolenic acid metabolism	hsa00561-hsa00592	hsa00561	hsa00592	PMP1662
1663	Glycerolipid metabolism-Biosynthesis of unsaturated fatty acids	hsa00561-hsa01040	hsa00561	hsa01040	PMP1663
1664	Glycerolipid metabolism-Purine metabolism	hsa00561-hsa00230	hsa00561	hsa00230	PMP1664
1665	Glycerolipid metabolism-Pyrimidine metabolism	hsa00561-hsa00240	hsa00561	hsa00240	PMP1665
1666	Glycerolipid metabolism-Alanine, aspartate and glutamate metabolism	hsa00561-hsa00250	hsa00561	hsa00250	PMP1666
1667	Glycerolipid metabolism-Glycine, serine and threonine metabolism	hsa00561-hsa00260	hsa00561	hsa00260	PMP1667
1668	Glycerolipid metabolism-Cysteine and methionine metabolism	hsa00561-hsa00270	hsa00561	hsa00270	PMP1668
1669	Glycerolipid metabolism-Valine, leucine and isoleucine degradation	hsa00561-hsa00280	hsa00561	hsa00280	PMP1669
1670	Glycerolipid metabolism-Valine, leucine and isoleucine biosynthesis	hsa00561-hsa00290	hsa00561	hsa00290	PMP1670
1671	Glycerolipid metabolism-Lysine degradation	hsa00561-hsa00310	hsa00561	hsa00310	PMP1671
1672	Glycerolipid metabolism-Arginine biosynthesis	hsa00561-hsa00220	hsa00561	hsa00220	PMP1672
1673	Glycerolipid metabolism-Arginine and proline metabolism	hsa00561-hsa00330	hsa00561	hsa00330	PMP1673
1674	Glycerolipid metabolism-Histidine metabolism	hsa00561-hsa00340	hsa00561	hsa00340	PMP1674
1675	Glycerolipid metabolism-Tyrosine metabolism	hsa00561-hsa00350	hsa00561	hsa00350	PMP1675
1676	Glycerolipid metabolism-Phenylalanine metabolism	hsa00561-hsa00360	hsa00561	hsa00360	PMP1676
1677	Glycerolipid metabolism-Tryptophan metabolism	hsa00561-hsa00380	hsa00561	hsa00380	PMP1677
1678	Glycerolipid metabolism-Phenylalanine, tyrosine and tryptophan biosynthesis	hsa00561-hsa00400	hsa00561	hsa00400	PMP1678
1679	Glycerolipid metabolism-beta-Alanine metabolism	hsa00561-hsa00410	hsa00561	hsa00410	PMP1679
1680	Glycerolipid metabolism-Taurine and hypotaurine metabolism	hsa00561-hsa00430	hsa00561	hsa00430	PMP1680
1681	Glycerolipid metabolism-Phosphonate and phosphinate metabolism	hsa00561-hsa00440	hsa00561	hsa00440	PMP1681
1682	Glycerolipid metabolism-Selenocompound metabolism	hsa00561-hsa00450	hsa00561	hsa00450	PMP1682
1683	Glycerolipid metabolism-D-Amino acid metabolism	hsa00561-hsa00470	hsa00561	hsa00470	PMP1683
1684	Glycerolipid metabolism-Glutathione metabolism	hsa00561-hsa00480	hsa00561	hsa00480	PMP1684
1685	Glycerolipid metabolism-N-Glycan biosynthesis	hsa00561-hsa00510	hsa00561	hsa00510	PMP1685
1686	Glycerolipid metabolism-Various types of N-glycan biosynthesis	hsa00561-hsa00513	hsa00561	hsa00513	PMP1686
1687	Glycerolipid metabolism-Mucin type O-glycan biosynthesis	hsa00561-hsa00512	hsa00561	hsa00512	PMP1687
1688	Glycerolipid metabolism-Mannose type O-glycan biosynthesis	hsa00561-hsa00515	hsa00561	hsa00515	PMP1688
1689	Glycerolipid metabolism-Other types of O-glycan biosynthesis	hsa00561-hsa00514	hsa00561	hsa00514	PMP1689
1690	Glycerolipid metabolism-Glycosaminoglycan biosynthesis - chondroitin sulfate / dermatan sulfate	hsa00561-hsa00532	hsa00561	hsa00532	PMP1690
1691	Glycerolipid metabolism-Glycosaminoglycan biosynthesis - heparan sulfate / heparin	hsa00561-hsa00534	hsa00561	hsa00534	PMP1691
1692	Glycerolipid metabolism-Glycosaminoglycan biosynthesis - keratan sulfate	hsa00561-hsa00533	hsa00561	hsa00533	PMP1692
1693	Glycerolipid metabolism-Glycosaminoglycan degradation	hsa00561-hsa00531	hsa00561	hsa00531	PMP1693
1694	Glycerolipid metabolism-Glycosylphosphatidylinositol (GPI)-anchor biosynthesis	hsa00561-hsa00563	hsa00561	hsa00563	PMP1694
1695	Glycerolipid metabolism-Glycosphingolipid biosynthesis - lacto and neolacto series	hsa00561-hsa00601	hsa00561	hsa00601	PMP1695
1696	Glycerolipid metabolism-Glycosphingolipid biosynthesis - globo and isoglobo series	hsa00561-hsa00603	hsa00561	hsa00603	PMP1696
1697	Glycerolipid metabolism-Glycosphingolipid biosynthesis - ganglio series	hsa00561-hsa00604	hsa00561	hsa00604	PMP1697
1698	Glycerolipid metabolism-Other glycan degradation	hsa00561-hsa00511	hsa00561	hsa00511	PMP1698
1699	Glycerolipid metabolism-Thiamine metabolism	hsa00561-hsa00730	hsa00561	hsa00730	PMP1699
1700	Glycerolipid metabolism-Riboflavin metabolism	hsa00561-hsa00740	hsa00561	hsa00740	PMP1700
1701	Glycerolipid metabolism-Vitamin B6 metabolism	hsa00561-hsa00750	hsa00561	hsa00750	PMP1701
1702	Glycerolipid metabolism-Nicotinate and nicotinamide metabolism	hsa00561-hsa00760	hsa00561	hsa00760	PMP1702
1703	Glycerolipid metabolism-Pantothenate and CoA biosynthesis	hsa00561-hsa00770	hsa00561	hsa00770	PMP1703
1704	Glycerolipid metabolism-Biotin metabolism	hsa00561-hsa00780	hsa00561	hsa00780	PMP1704
1705	Glycerolipid metabolism-Lipoic acid metabolism	hsa00561-hsa00785	hsa00561	hsa00785	PMP1705
1706	Glycerolipid metabolism-Folate biosynthesis	hsa00561-hsa00790	hsa00561	hsa00790	PMP1706
1707	Glycerolipid metabolism-One carbon pool by folate	hsa00561-hsa00670	hsa00561	hsa00670	PMP1707
1708	Glycerolipid metabolism-Retinol metabolism	hsa00561-hsa00830	hsa00561	hsa00830	PMP1708
1709	Glycerolipid metabolism-Porphyrin metabolism	hsa00561-hsa00860	hsa00561	hsa00860	PMP1709
1710	Glycerolipid metabolism-Ubiquinone and other terpenoid-quinone biosynthesis	hsa00561-hsa00130	hsa00561	hsa00130	PMP1710
1711	Glycerolipid metabolism-Terpenoid backbone biosynthesis	hsa00561-hsa00900	hsa00561	hsa00900	PMP1711
1712	Glycerolipid metabolism-Caffeine metabolism	hsa00561-hsa00232	hsa00561	hsa00232	PMP1712
1713	Glycerolipid metabolism-Neomycin, kanamycin and gentamicin biosynthesis	hsa00561-hsa00524	hsa00561	hsa00524	PMP1713
1714	Glycerolipid metabolism-Metabolism of xenobiotics by cytochrome P450	hsa00561-hsa00980	hsa00561	hsa00980	PMP1714
1715	Glycerolipid metabolism-Drug metabolism - cytochrome P450	hsa00561-hsa00982	hsa00561	hsa00982	PMP1715
1716	Glycerolipid metabolism-Drug metabolism - other enzymes	hsa00561-hsa00983	hsa00561	hsa00983	PMP1716
1717	Glycerophospholipid metabolism-Ether lipid metabolism	hsa00564-hsa00565	hsa00564	hsa00565	PMP1717
1718	Glycerophospholipid metabolism-Sphingolipid metabolism	hsa00564-hsa00600	hsa00564	hsa00600	PMP1718
1719	Glycerophospholipid metabolism-Arachidonic acid metabolism	hsa00564-hsa00590	hsa00564	hsa00590	PMP1719
1720	Glycerophospholipid metabolism-Linoleic acid metabolism	hsa00564-hsa00591	hsa00564	hsa00591	PMP1720
1721	Glycerophospholipid metabolism-alpha-Linolenic acid metabolism	hsa00564-hsa00592	hsa00564	hsa00592	PMP1721
1722	Glycerophospholipid metabolism-Biosynthesis of unsaturated fatty acids	hsa00564-hsa01040	hsa00564	hsa01040	PMP1722
1723	Glycerophospholipid metabolism-Purine metabolism	hsa00564-hsa00230	hsa00564	hsa00230	PMP1723
1724	Glycerophospholipid metabolism-Pyrimidine metabolism	hsa00564-hsa00240	hsa00564	hsa00240	PMP1724
1725	Glycerophospholipid metabolism-Alanine, aspartate and glutamate metabolism	hsa00564-hsa00250	hsa00564	hsa00250	PMP1725
1726	Glycerophospholipid metabolism-Glycine, serine and threonine metabolism	hsa00564-hsa00260	hsa00564	hsa00260	PMP1726
1727	Glycerophospholipid metabolism-Cysteine and methionine metabolism	hsa00564-hsa00270	hsa00564	hsa00270	PMP1727
1728	Glycerophospholipid metabolism-Valine, leucine and isoleucine degradation	hsa00564-hsa00280	hsa00564	hsa00280	PMP1728
1729	Glycerophospholipid metabolism-Valine, leucine and isoleucine biosynthesis	hsa00564-hsa00290	hsa00564	hsa00290	PMP1729
1730	Glycerophospholipid metabolism-Lysine degradation	hsa00564-hsa00310	hsa00564	hsa00310	PMP1730
1731	Glycerophospholipid metabolism-Arginine biosynthesis	hsa00564-hsa00220	hsa00564	hsa00220	PMP1731
1732	Glycerophospholipid metabolism-Arginine and proline metabolism	hsa00564-hsa00330	hsa00564	hsa00330	PMP1732
1733	Glycerophospholipid metabolism-Histidine metabolism	hsa00564-hsa00340	hsa00564	hsa00340	PMP1733
1734	Glycerophospholipid metabolism-Tyrosine metabolism	hsa00564-hsa00350	hsa00564	hsa00350	PMP1734
1735	Glycerophospholipid metabolism-Phenylalanine metabolism	hsa00564-hsa00360	hsa00564	hsa00360	PMP1735
1736	Glycerophospholipid metabolism-Tryptophan metabolism	hsa00564-hsa00380	hsa00564	hsa00380	PMP1736
1737	Glycerophospholipid metabolism-Phenylalanine, tyrosine and tryptophan biosynthesis	hsa00564-hsa00400	hsa00564	hsa00400	PMP1737
1738	Glycerophospholipid metabolism-beta-Alanine metabolism	hsa00564-hsa00410	hsa00564	hsa00410	PMP1738
1739	Glycerophospholipid metabolism-Taurine and hypotaurine metabolism	hsa00564-hsa00430	hsa00564	hsa00430	PMP1739
1740	Glycerophospholipid metabolism-Phosphonate and phosphinate metabolism	hsa00564-hsa00440	hsa00564	hsa00440	PMP1740
1741	Glycerophospholipid metabolism-Selenocompound metabolism	hsa00564-hsa00450	hsa00564	hsa00450	PMP1741
1742	Glycerophospholipid metabolism-D-Amino acid metabolism	hsa00564-hsa00470	hsa00564	hsa00470	PMP1742
1743	Glycerophospholipid metabolism-Glutathione metabolism	hsa00564-hsa00480	hsa00564	hsa00480	PMP1743
1744	Glycerophospholipid metabolism-N-Glycan biosynthesis	hsa00564-hsa00510	hsa00564	hsa00510	PMP1744
1745	Glycerophospholipid metabolism-Various types of N-glycan biosynthesis	hsa00564-hsa00513	hsa00564	hsa00513	PMP1745
1746	Glycerophospholipid metabolism-Mucin type O-glycan biosynthesis	hsa00564-hsa00512	hsa00564	hsa00512	PMP1746
1747	Glycerophospholipid metabolism-Mannose type O-glycan biosynthesis	hsa00564-hsa00515	hsa00564	hsa00515	PMP1747
1748	Glycerophospholipid metabolism-Other types of O-glycan biosynthesis	hsa00564-hsa00514	hsa00564	hsa00514	PMP1748
1749	Glycerophospholipid metabolism-Glycosaminoglycan biosynthesis - chondroitin sulfate / dermatan sulfate	hsa00564-hsa00532	hsa00564	hsa00532	PMP1749
1750	Glycerophospholipid metabolism-Glycosaminoglycan biosynthesis - heparan sulfate / heparin	hsa00564-hsa00534	hsa00564	hsa00534	PMP1750
1751	Glycerophospholipid metabolism-Glycosaminoglycan biosynthesis - keratan sulfate	hsa00564-hsa00533	hsa00564	hsa00533	PMP1751
1752	Glycerophospholipid metabolism-Glycosaminoglycan degradation	hsa00564-hsa00531	hsa00564	hsa00531	PMP1752
1753	Glycerophospholipid metabolism-Glycosylphosphatidylinositol (GPI)-anchor biosynthesis	hsa00564-hsa00563	hsa00564	hsa00563	PMP1753
1754	Glycerophospholipid metabolism-Glycosphingolipid biosynthesis - lacto and neolacto series	hsa00564-hsa00601	hsa00564	hsa00601	PMP1754
1755	Glycerophospholipid metabolism-Glycosphingolipid biosynthesis - globo and isoglobo series	hsa00564-hsa00603	hsa00564	hsa00603	PMP1755
1756	Glycerophospholipid metabolism-Glycosphingolipid biosynthesis - ganglio series	hsa00564-hsa00604	hsa00564	hsa00604	PMP1756
1757	Glycerophospholipid metabolism-Other glycan degradation	hsa00564-hsa00511	hsa00564	hsa00511	PMP1757
1758	Glycerophospholipid metabolism-Thiamine metabolism	hsa00564-hsa00730	hsa00564	hsa00730	PMP1758
1759	Glycerophospholipid metabolism-Riboflavin metabolism	hsa00564-hsa00740	hsa00564	hsa00740	PMP1759
1760	Glycerophospholipid metabolism-Vitamin B6 metabolism	hsa00564-hsa00750	hsa00564	hsa00750	PMP1760
1761	Glycerophospholipid metabolism-Nicotinate and nicotinamide metabolism	hsa00564-hsa00760	hsa00564	hsa00760	PMP1761
1762	Glycerophospholipid metabolism-Pantothenate and CoA biosynthesis	hsa00564-hsa00770	hsa00564	hsa00770	PMP1762
1763	Glycerophospholipid metabolism-Biotin metabolism	hsa00564-hsa00780	hsa00564	hsa00780	PMP1763
1764	Glycerophospholipid metabolism-Lipoic acid metabolism	hsa00564-hsa00785	hsa00564	hsa00785	PMP1764
1765	Glycerophospholipid metabolism-Folate biosynthesis	hsa00564-hsa00790	hsa00564	hsa00790	PMP1765
1766	Glycerophospholipid metabolism-One carbon pool by folate	hsa00564-hsa00670	hsa00564	hsa00670	PMP1766
1767	Glycerophospholipid metabolism-Retinol metabolism	hsa00564-hsa00830	hsa00564	hsa00830	PMP1767
1768	Glycerophospholipid metabolism-Porphyrin metabolism	hsa00564-hsa00860	hsa00564	hsa00860	PMP1768
1769	Glycerophospholipid metabolism-Ubiquinone and other terpenoid-quinone biosynthesis	hsa00564-hsa00130	hsa00564	hsa00130	PMP1769
1770	Glycerophospholipid metabolism-Terpenoid backbone biosynthesis	hsa00564-hsa00900	hsa00564	hsa00900	PMP1770
1771	Glycerophospholipid metabolism-Caffeine metabolism	hsa00564-hsa00232	hsa00564	hsa00232	PMP1771
1772	Glycerophospholipid metabolism-Neomycin, kanamycin and gentamicin biosynthesis	hsa00564-hsa00524	hsa00564	hsa00524	PMP1772
1773	Glycerophospholipid metabolism-Metabolism of xenobiotics by cytochrome P450	hsa00564-hsa00980	hsa00564	hsa00980	PMP1773
1774	Glycerophospholipid metabolism-Drug metabolism - cytochrome P450	hsa00564-hsa00982	hsa00564	hsa00982	PMP1774
1775	Glycerophospholipid metabolism-Drug metabolism - other enzymes	hsa00564-hsa00983	hsa00564	hsa00983	PMP1775
1776	Ether lipid metabolism-Sphingolipid metabolism	hsa00565-hsa00600	hsa00565	hsa00600	PMP1776
1777	Ether lipid metabolism-Arachidonic acid metabolism	hsa00565-hsa00590	hsa00565	hsa00590	PMP1777
1778	Ether lipid metabolism-Linoleic acid metabolism	hsa00565-hsa00591	hsa00565	hsa00591	PMP1778
1779	Ether lipid metabolism-alpha-Linolenic acid metabolism	hsa00565-hsa00592	hsa00565	hsa00592	PMP1779
1780	Ether lipid metabolism-Biosynthesis of unsaturated fatty acids	hsa00565-hsa01040	hsa00565	hsa01040	PMP1780
1781	Ether lipid metabolism-Purine metabolism	hsa00565-hsa00230	hsa00565	hsa00230	PMP1781
1782	Ether lipid metabolism-Pyrimidine metabolism	hsa00565-hsa00240	hsa00565	hsa00240	PMP1782
1783	Ether lipid metabolism-Alanine, aspartate and glutamate metabolism	hsa00565-hsa00250	hsa00565	hsa00250	PMP1783
1784	Ether lipid metabolism-Glycine, serine and threonine metabolism	hsa00565-hsa00260	hsa00565	hsa00260	PMP1784
1785	Ether lipid metabolism-Cysteine and methionine metabolism	hsa00565-hsa00270	hsa00565	hsa00270	PMP1785
1786	Ether lipid metabolism-Valine, leucine and isoleucine degradation	hsa00565-hsa00280	hsa00565	hsa00280	PMP1786
1787	Ether lipid metabolism-Valine, leucine and isoleucine biosynthesis	hsa00565-hsa00290	hsa00565	hsa00290	PMP1787
1788	Ether lipid metabolism-Lysine degradation	hsa00565-hsa00310	hsa00565	hsa00310	PMP1788
1789	Ether lipid metabolism-Arginine biosynthesis	hsa00565-hsa00220	hsa00565	hsa00220	PMP1789
1790	Ether lipid metabolism-Arginine and proline metabolism	hsa00565-hsa00330	hsa00565	hsa00330	PMP1790
1791	Ether lipid metabolism-Histidine metabolism	hsa00565-hsa00340	hsa00565	hsa00340	PMP1791
1792	Ether lipid metabolism-Tyrosine metabolism	hsa00565-hsa00350	hsa00565	hsa00350	PMP1792
1793	Ether lipid metabolism-Phenylalanine metabolism	hsa00565-hsa00360	hsa00565	hsa00360	PMP1793
1794	Ether lipid metabolism-Tryptophan metabolism	hsa00565-hsa00380	hsa00565	hsa00380	PMP1794
1795	Ether lipid metabolism-Phenylalanine, tyrosine and tryptophan biosynthesis	hsa00565-hsa00400	hsa00565	hsa00400	PMP1795
1796	Ether lipid metabolism-beta-Alanine metabolism	hsa00565-hsa00410	hsa00565	hsa00410	PMP1796
1797	Ether lipid metabolism-Taurine and hypotaurine metabolism	hsa00565-hsa00430	hsa00565	hsa00430	PMP1797
1798	Ether lipid metabolism-Phosphonate and phosphinate metabolism	hsa00565-hsa00440	hsa00565	hsa00440	PMP1798
1799	Ether lipid metabolism-Selenocompound metabolism	hsa00565-hsa00450	hsa00565	hsa00450	PMP1799
1800	Ether lipid metabolism-D-Amino acid metabolism	hsa00565-hsa00470	hsa00565	hsa00470	PMP1800
1801	Ether lipid metabolism-Glutathione metabolism	hsa00565-hsa00480	hsa00565	hsa00480	PMP1801
1802	Ether lipid metabolism-N-Glycan biosynthesis	hsa00565-hsa00510	hsa00565	hsa00510	PMP1802
1803	Ether lipid metabolism-Various types of N-glycan biosynthesis	hsa00565-hsa00513	hsa00565	hsa00513	PMP1803
1804	Ether lipid metabolism-Mucin type O-glycan biosynthesis	hsa00565-hsa00512	hsa00565	hsa00512	PMP1804
1805	Ether lipid metabolism-Mannose type O-glycan biosynthesis	hsa00565-hsa00515	hsa00565	hsa00515	PMP1805
1806	Ether lipid metabolism-Other types of O-glycan biosynthesis	hsa00565-hsa00514	hsa00565	hsa00514	PMP1806
1807	Ether lipid metabolism-Glycosaminoglycan biosynthesis - chondroitin sulfate / dermatan sulfate	hsa00565-hsa00532	hsa00565	hsa00532	PMP1807
1808	Ether lipid metabolism-Glycosaminoglycan biosynthesis - heparan sulfate / heparin	hsa00565-hsa00534	hsa00565	hsa00534	PMP1808
1809	Ether lipid metabolism-Glycosaminoglycan biosynthesis - keratan sulfate	hsa00565-hsa00533	hsa00565	hsa00533	PMP1809
1810	Ether lipid metabolism-Glycosaminoglycan degradation	hsa00565-hsa00531	hsa00565	hsa00531	PMP1810
1811	Ether lipid metabolism-Glycosylphosphatidylinositol (GPI)-anchor biosynthesis	hsa00565-hsa00563	hsa00565	hsa00563	PMP1811
1812	Ether lipid metabolism-Glycosphingolipid biosynthesis - lacto and neolacto series	hsa00565-hsa00601	hsa00565	hsa00601	PMP1812
1813	Ether lipid metabolism-Glycosphingolipid biosynthesis - globo and isoglobo series	hsa00565-hsa00603	hsa00565	hsa00603	PMP1813
1814	Ether lipid metabolism-Glycosphingolipid biosynthesis - ganglio series	hsa00565-hsa00604	hsa00565	hsa00604	PMP1814
1815	Ether lipid metabolism-Other glycan degradation	hsa00565-hsa00511	hsa00565	hsa00511	PMP1815
1816	Ether lipid metabolism-Thiamine metabolism	hsa00565-hsa00730	hsa00565	hsa00730	PMP1816
1817	Ether lipid metabolism-Riboflavin metabolism	hsa00565-hsa00740	hsa00565	hsa00740	PMP1817
1818	Ether lipid metabolism-Vitamin B6 metabolism	hsa00565-hsa00750	hsa00565	hsa00750	PMP1818
1819	Ether lipid metabolism-Nicotinate and nicotinamide metabolism	hsa00565-hsa00760	hsa00565	hsa00760	PMP1819
1820	Ether lipid metabolism-Pantothenate and CoA biosynthesis	hsa00565-hsa00770	hsa00565	hsa00770	PMP1820
1821	Ether lipid metabolism-Biotin metabolism	hsa00565-hsa00780	hsa00565	hsa00780	PMP1821
1822	Ether lipid metabolism-Lipoic acid metabolism	hsa00565-hsa00785	hsa00565	hsa00785	PMP1822
1823	Ether lipid metabolism-Folate biosynthesis	hsa00565-hsa00790	hsa00565	hsa00790	PMP1823
1824	Ether lipid metabolism-One carbon pool by folate	hsa00565-hsa00670	hsa00565	hsa00670	PMP1824
1825	Ether lipid metabolism-Retinol metabolism	hsa00565-hsa00830	hsa00565	hsa00830	PMP1825
1826	Ether lipid metabolism-Porphyrin metabolism	hsa00565-hsa00860	hsa00565	hsa00860	PMP1826
1827	Ether lipid metabolism-Ubiquinone and other terpenoid-quinone biosynthesis	hsa00565-hsa00130	hsa00565	hsa00130	PMP1827
1828	Ether lipid metabolism-Terpenoid backbone biosynthesis	hsa00565-hsa00900	hsa00565	hsa00900	PMP1828
1829	Ether lipid metabolism-Caffeine metabolism	hsa00565-hsa00232	hsa00565	hsa00232	PMP1829
1830	Ether lipid metabolism-Neomycin, kanamycin and gentamicin biosynthesis	hsa00565-hsa00524	hsa00565	hsa00524	PMP1830
1831	Ether lipid metabolism-Metabolism of xenobiotics by cytochrome P450	hsa00565-hsa00980	hsa00565	hsa00980	PMP1831
1832	Ether lipid metabolism-Drug metabolism - cytochrome P450	hsa00565-hsa00982	hsa00565	hsa00982	PMP1832
1833	Ether lipid metabolism-Drug metabolism - other enzymes	hsa00565-hsa00983	hsa00565	hsa00983	PMP1833
1834	Sphingolipid metabolism-Arachidonic acid metabolism	hsa00600-hsa00590	hsa00600	hsa00590	PMP1834
1835	Sphingolipid metabolism-Linoleic acid metabolism	hsa00600-hsa00591	hsa00600	hsa00591	PMP1835
1836	Sphingolipid metabolism-alpha-Linolenic acid metabolism	hsa00600-hsa00592	hsa00600	hsa00592	PMP1836
1837	Sphingolipid metabolism-Biosynthesis of unsaturated fatty acids	hsa00600-hsa01040	hsa00600	hsa01040	PMP1837
1838	Sphingolipid metabolism-Purine metabolism	hsa00600-hsa00230	hsa00600	hsa00230	PMP1838
1839	Sphingolipid metabolism-Pyrimidine metabolism	hsa00600-hsa00240	hsa00600	hsa00240	PMP1839
1840	Sphingolipid metabolism-Alanine, aspartate and glutamate metabolism	hsa00600-hsa00250	hsa00600	hsa00250	PMP1840
1841	Sphingolipid metabolism-Glycine, serine and threonine metabolism	hsa00600-hsa00260	hsa00600	hsa00260	PMP1841
1842	Sphingolipid metabolism-Cysteine and methionine metabolism	hsa00600-hsa00270	hsa00600	hsa00270	PMP1842
1843	Sphingolipid metabolism-Valine, leucine and isoleucine degradation	hsa00600-hsa00280	hsa00600	hsa00280	PMP1843
1844	Sphingolipid metabolism-Valine, leucine and isoleucine biosynthesis	hsa00600-hsa00290	hsa00600	hsa00290	PMP1844
1845	Sphingolipid metabolism-Lysine degradation	hsa00600-hsa00310	hsa00600	hsa00310	PMP1845
1846	Sphingolipid metabolism-Arginine biosynthesis	hsa00600-hsa00220	hsa00600	hsa00220	PMP1846
1847	Sphingolipid metabolism-Arginine and proline metabolism	hsa00600-hsa00330	hsa00600	hsa00330	PMP1847
1848	Sphingolipid metabolism-Histidine metabolism	hsa00600-hsa00340	hsa00600	hsa00340	PMP1848
1849	Sphingolipid metabolism-Tyrosine metabolism	hsa00600-hsa00350	hsa00600	hsa00350	PMP1849
1850	Sphingolipid metabolism-Phenylalanine metabolism	hsa00600-hsa00360	hsa00600	hsa00360	PMP1850
1851	Sphingolipid metabolism-Tryptophan metabolism	hsa00600-hsa00380	hsa00600	hsa00380	PMP1851
1852	Sphingolipid metabolism-Phenylalanine, tyrosine and tryptophan biosynthesis	hsa00600-hsa00400	hsa00600	hsa00400	PMP1852
1853	Sphingolipid metabolism-beta-Alanine metabolism	hsa00600-hsa00410	hsa00600	hsa00410	PMP1853
1854	Sphingolipid metabolism-Taurine and hypotaurine metabolism	hsa00600-hsa00430	hsa00600	hsa00430	PMP1854
1855	Sphingolipid metabolism-Phosphonate and phosphinate metabolism	hsa00600-hsa00440	hsa00600	hsa00440	PMP1855
1856	Sphingolipid metabolism-Selenocompound metabolism	hsa00600-hsa00450	hsa00600	hsa00450	PMP1856
1857	Sphingolipid metabolism-D-Amino acid metabolism	hsa00600-hsa00470	hsa00600	hsa00470	PMP1857
1858	Sphingolipid metabolism-Glutathione metabolism	hsa00600-hsa00480	hsa00600	hsa00480	PMP1858
1859	Sphingolipid metabolism-N-Glycan biosynthesis	hsa00600-hsa00510	hsa00600	hsa00510	PMP1859
1860	Sphingolipid metabolism-Various types of N-glycan biosynthesis	hsa00600-hsa00513	hsa00600	hsa00513	PMP1860
1861	Sphingolipid metabolism-Mucin type O-glycan biosynthesis	hsa00600-hsa00512	hsa00600	hsa00512	PMP1861
1862	Sphingolipid metabolism-Mannose type O-glycan biosynthesis	hsa00600-hsa00515	hsa00600	hsa00515	PMP1862
1863	Sphingolipid metabolism-Other types of O-glycan biosynthesis	hsa00600-hsa00514	hsa00600	hsa00514	PMP1863
1864	Sphingolipid metabolism-Glycosaminoglycan biosynthesis - chondroitin sulfate / dermatan sulfate	hsa00600-hsa00532	hsa00600	hsa00532	PMP1864
1865	Sphingolipid metabolism-Glycosaminoglycan biosynthesis - heparan sulfate / heparin	hsa00600-hsa00534	hsa00600	hsa00534	PMP1865
1866	Sphingolipid metabolism-Glycosaminoglycan biosynthesis - keratan sulfate	hsa00600-hsa00533	hsa00600	hsa00533	PMP1866
1867	Sphingolipid metabolism-Glycosaminoglycan degradation	hsa00600-hsa00531	hsa00600	hsa00531	PMP1867
1868	Sphingolipid metabolism-Glycosylphosphatidylinositol (GPI)-anchor biosynthesis	hsa00600-hsa00563	hsa00600	hsa00563	PMP1868
1869	Sphingolipid metabolism-Glycosphingolipid biosynthesis - lacto and neolacto series	hsa00600-hsa00601	hsa00600	hsa00601	PMP1869
1870	Sphingolipid metabolism-Glycosphingolipid biosynthesis - globo and isoglobo series	hsa00600-hsa00603	hsa00600	hsa00603	PMP1870
1871	Sphingolipid metabolism-Glycosphingolipid biosynthesis - ganglio series	hsa00600-hsa00604	hsa00600	hsa00604	PMP1871
1872	Sphingolipid metabolism-Other glycan degradation	hsa00600-hsa00511	hsa00600	hsa00511	PMP1872
1873	Sphingolipid metabolism-Thiamine metabolism	hsa00600-hsa00730	hsa00600	hsa00730	PMP1873
1874	Sphingolipid metabolism-Riboflavin metabolism	hsa00600-hsa00740	hsa00600	hsa00740	PMP1874
1875	Sphingolipid metabolism-Vitamin B6 metabolism	hsa00600-hsa00750	hsa00600	hsa00750	PMP1875
1876	Sphingolipid metabolism-Nicotinate and nicotinamide metabolism	hsa00600-hsa00760	hsa00600	hsa00760	PMP1876
1877	Sphingolipid metabolism-Pantothenate and CoA biosynthesis	hsa00600-hsa00770	hsa00600	hsa00770	PMP1877
1878	Sphingolipid metabolism-Biotin metabolism	hsa00600-hsa00780	hsa00600	hsa00780	PMP1878
1879	Sphingolipid metabolism-Lipoic acid metabolism	hsa00600-hsa00785	hsa00600	hsa00785	PMP1879
1880	Sphingolipid metabolism-Folate biosynthesis	hsa00600-hsa00790	hsa00600	hsa00790	PMP1880
1881	Sphingolipid metabolism-One carbon pool by folate	hsa00600-hsa00670	hsa00600	hsa00670	PMP1881
1882	Sphingolipid metabolism-Retinol metabolism	hsa00600-hsa00830	hsa00600	hsa00830	PMP1882
1883	Sphingolipid metabolism-Porphyrin metabolism	hsa00600-hsa00860	hsa00600	hsa00860	PMP1883
1884	Sphingolipid metabolism-Ubiquinone and other terpenoid-quinone biosynthesis	hsa00600-hsa00130	hsa00600	hsa00130	PMP1884
1885	Sphingolipid metabolism-Terpenoid backbone biosynthesis	hsa00600-hsa00900	hsa00600	hsa00900	PMP1885
1886	Sphingolipid metabolism-Caffeine metabolism	hsa00600-hsa00232	hsa00600	hsa00232	PMP1886
1887	Sphingolipid metabolism-Neomycin, kanamycin and gentamicin biosynthesis	hsa00600-hsa00524	hsa00600	hsa00524	PMP1887
1888	Sphingolipid metabolism-Metabolism of xenobiotics by cytochrome P450	hsa00600-hsa00980	hsa00600	hsa00980	PMP1888
1889	Sphingolipid metabolism-Drug metabolism - cytochrome P450	hsa00600-hsa00982	hsa00600	hsa00982	PMP1889
1890	Sphingolipid metabolism-Drug metabolism - other enzymes	hsa00600-hsa00983	hsa00600	hsa00983	PMP1890
1891	Arachidonic acid metabolism-Linoleic acid metabolism	hsa00590-hsa00591	hsa00590	hsa00591	PMP1891
1892	Arachidonic acid metabolism-alpha-Linolenic acid metabolism	hsa00590-hsa00592	hsa00590	hsa00592	PMP1892
1893	Arachidonic acid metabolism-Biosynthesis of unsaturated fatty acids	hsa00590-hsa01040	hsa00590	hsa01040	PMP1893
1894	Arachidonic acid metabolism-Purine metabolism	hsa00590-hsa00230	hsa00590	hsa00230	PMP1894
1895	Arachidonic acid metabolism-Pyrimidine metabolism	hsa00590-hsa00240	hsa00590	hsa00240	PMP1895
1896	Arachidonic acid metabolism-Alanine, aspartate and glutamate metabolism	hsa00590-hsa00250	hsa00590	hsa00250	PMP1896
1897	Arachidonic acid metabolism-Glycine, serine and threonine metabolism	hsa00590-hsa00260	hsa00590	hsa00260	PMP1897
1898	Arachidonic acid metabolism-Cysteine and methionine metabolism	hsa00590-hsa00270	hsa00590	hsa00270	PMP1898
1899	Arachidonic acid metabolism-Valine, leucine and isoleucine degradation	hsa00590-hsa00280	hsa00590	hsa00280	PMP1899
1900	Arachidonic acid metabolism-Valine, leucine and isoleucine biosynthesis	hsa00590-hsa00290	hsa00590	hsa00290	PMP1900
1901	Arachidonic acid metabolism-Lysine degradation	hsa00590-hsa00310	hsa00590	hsa00310	PMP1901
1902	Arachidonic acid metabolism-Arginine biosynthesis	hsa00590-hsa00220	hsa00590	hsa00220	PMP1902
1903	Arachidonic acid metabolism-Arginine and proline metabolism	hsa00590-hsa00330	hsa00590	hsa00330	PMP1903
1904	Arachidonic acid metabolism-Histidine metabolism	hsa00590-hsa00340	hsa00590	hsa00340	PMP1904
1905	Arachidonic acid metabolism-Tyrosine metabolism	hsa00590-hsa00350	hsa00590	hsa00350	PMP1905
1906	Arachidonic acid metabolism-Phenylalanine metabolism	hsa00590-hsa00360	hsa00590	hsa00360	PMP1906
1907	Arachidonic acid metabolism-Tryptophan metabolism	hsa00590-hsa00380	hsa00590	hsa00380	PMP1907
1908	Arachidonic acid metabolism-Phenylalanine, tyrosine and tryptophan biosynthesis	hsa00590-hsa00400	hsa00590	hsa00400	PMP1908
1909	Arachidonic acid metabolism-beta-Alanine metabolism	hsa00590-hsa00410	hsa00590	hsa00410	PMP1909
1910	Arachidonic acid metabolism-Taurine and hypotaurine metabolism	hsa00590-hsa00430	hsa00590	hsa00430	PMP1910
1911	Arachidonic acid metabolism-Phosphonate and phosphinate metabolism	hsa00590-hsa00440	hsa00590	hsa00440	PMP1911
1912	Arachidonic acid metabolism-Selenocompound metabolism	hsa00590-hsa00450	hsa00590	hsa00450	PMP1912
1913	Arachidonic acid metabolism-D-Amino acid metabolism	hsa00590-hsa00470	hsa00590	hsa00470	PMP1913
1914	Arachidonic acid metabolism-Glutathione metabolism	hsa00590-hsa00480	hsa00590	hsa00480	PMP1914
1915	Arachidonic acid metabolism-N-Glycan biosynthesis	hsa00590-hsa00510	hsa00590	hsa00510	PMP1915
1916	Arachidonic acid metabolism-Various types of N-glycan biosynthesis	hsa00590-hsa00513	hsa00590	hsa00513	PMP1916
1917	Arachidonic acid metabolism-Mucin type O-glycan biosynthesis	hsa00590-hsa00512	hsa00590	hsa00512	PMP1917
1918	Arachidonic acid metabolism-Mannose type O-glycan biosynthesis	hsa00590-hsa00515	hsa00590	hsa00515	PMP1918
1919	Arachidonic acid metabolism-Other types of O-glycan biosynthesis	hsa00590-hsa00514	hsa00590	hsa00514	PMP1919
1920	Arachidonic acid metabolism-Glycosaminoglycan biosynthesis - chondroitin sulfate / dermatan sulfate	hsa00590-hsa00532	hsa00590	hsa00532	PMP1920
1921	Arachidonic acid metabolism-Glycosaminoglycan biosynthesis - heparan sulfate / heparin	hsa00590-hsa00534	hsa00590	hsa00534	PMP1921
1922	Arachidonic acid metabolism-Glycosaminoglycan biosynthesis - keratan sulfate	hsa00590-hsa00533	hsa00590	hsa00533	PMP1922
1923	Arachidonic acid metabolism-Glycosaminoglycan degradation	hsa00590-hsa00531	hsa00590	hsa00531	PMP1923
1924	Arachidonic acid metabolism-Glycosylphosphatidylinositol (GPI)-anchor biosynthesis	hsa00590-hsa00563	hsa00590	hsa00563	PMP1924
1925	Arachidonic acid metabolism-Glycosphingolipid biosynthesis - lacto and neolacto series	hsa00590-hsa00601	hsa00590	hsa00601	PMP1925
1926	Arachidonic acid metabolism-Glycosphingolipid biosynthesis - globo and isoglobo series	hsa00590-hsa00603	hsa00590	hsa00603	PMP1926
1927	Arachidonic acid metabolism-Glycosphingolipid biosynthesis - ganglio series	hsa00590-hsa00604	hsa00590	hsa00604	PMP1927
1928	Arachidonic acid metabolism-Other glycan degradation	hsa00590-hsa00511	hsa00590	hsa00511	PMP1928
1929	Arachidonic acid metabolism-Thiamine metabolism	hsa00590-hsa00730	hsa00590	hsa00730	PMP1929
1930	Arachidonic acid metabolism-Riboflavin metabolism	hsa00590-hsa00740	hsa00590	hsa00740	PMP1930
1931	Arachidonic acid metabolism-Vitamin B6 metabolism	hsa00590-hsa00750	hsa00590	hsa00750	PMP1931
1932	Arachidonic acid metabolism-Nicotinate and nicotinamide metabolism	hsa00590-hsa00760	hsa00590	hsa00760	PMP1932
1933	Arachidonic acid metabolism-Pantothenate and CoA biosynthesis	hsa00590-hsa00770	hsa00590	hsa00770	PMP1933
1934	Arachidonic acid metabolism-Biotin metabolism	hsa00590-hsa00780	hsa00590	hsa00780	PMP1934
1935	Arachidonic acid metabolism-Lipoic acid metabolism	hsa00590-hsa00785	hsa00590	hsa00785	PMP1935
1936	Arachidonic acid metabolism-Folate biosynthesis	hsa00590-hsa00790	hsa00590	hsa00790	PMP1936
1937	Arachidonic acid metabolism-One carbon pool by folate	hsa00590-hsa00670	hsa00590	hsa00670	PMP1937
1938	Arachidonic acid metabolism-Retinol metabolism	hsa00590-hsa00830	hsa00590	hsa00830	PMP1938
1939	Arachidonic acid metabolism-Porphyrin metabolism	hsa00590-hsa00860	hsa00590	hsa00860	PMP1939
1940	Arachidonic acid metabolism-Ubiquinone and other terpenoid-quinone biosynthesis	hsa00590-hsa00130	hsa00590	hsa00130	PMP1940
1941	Arachidonic acid metabolism-Terpenoid backbone biosynthesis	hsa00590-hsa00900	hsa00590	hsa00900	PMP1941
1942	Arachidonic acid metabolism-Caffeine metabolism	hsa00590-hsa00232	hsa00590	hsa00232	PMP1942
1943	Arachidonic acid metabolism-Neomycin, kanamycin and gentamicin biosynthesis	hsa00590-hsa00524	hsa00590	hsa00524	PMP1943
1944	Arachidonic acid metabolism-Metabolism of xenobiotics by cytochrome P450	hsa00590-hsa00980	hsa00590	hsa00980	PMP1944
1945	Arachidonic acid metabolism-Drug metabolism - cytochrome P450	hsa00590-hsa00982	hsa00590	hsa00982	PMP1945
1946	Arachidonic acid metabolism-Drug metabolism - other enzymes	hsa00590-hsa00983	hsa00590	hsa00983	PMP1946
1947	Linoleic acid metabolism-alpha-Linolenic acid metabolism	hsa00591-hsa00592	hsa00591	hsa00592	PMP1947
1949	Linoleic acid metabolism-Purine metabolism	hsa00591-hsa00230	hsa00591	hsa00230	PMP1949
1950	Linoleic acid metabolism-Pyrimidine metabolism	hsa00591-hsa00240	hsa00591	hsa00240	PMP1950
1951	Linoleic acid metabolism-Alanine, aspartate and glutamate metabolism	hsa00591-hsa00250	hsa00591	hsa00250	PMP1951
1952	Linoleic acid metabolism-Glycine, serine and threonine metabolism	hsa00591-hsa00260	hsa00591	hsa00260	PMP1952
1953	Linoleic acid metabolism-Cysteine and methionine metabolism	hsa00591-hsa00270	hsa00591	hsa00270	PMP1953
1954	Linoleic acid metabolism-Valine, leucine and isoleucine degradation	hsa00591-hsa00280	hsa00591	hsa00280	PMP1954
1955	Linoleic acid metabolism-Valine, leucine and isoleucine biosynthesis	hsa00591-hsa00290	hsa00591	hsa00290	PMP1955
1956	Linoleic acid metabolism-Lysine degradation	hsa00591-hsa00310	hsa00591	hsa00310	PMP1956
1957	Linoleic acid metabolism-Arginine biosynthesis	hsa00591-hsa00220	hsa00591	hsa00220	PMP1957
1958	Linoleic acid metabolism-Arginine and proline metabolism	hsa00591-hsa00330	hsa00591	hsa00330	PMP1958
1959	Linoleic acid metabolism-Histidine metabolism	hsa00591-hsa00340	hsa00591	hsa00340	PMP1959
1960	Linoleic acid metabolism-Tyrosine metabolism	hsa00591-hsa00350	hsa00591	hsa00350	PMP1960
1961	Linoleic acid metabolism-Phenylalanine metabolism	hsa00591-hsa00360	hsa00591	hsa00360	PMP1961
1962	Linoleic acid metabolism-Tryptophan metabolism	hsa00591-hsa00380	hsa00591	hsa00380	PMP1962
1963	Linoleic acid metabolism-Phenylalanine, tyrosine and tryptophan biosynthesis	hsa00591-hsa00400	hsa00591	hsa00400	PMP1963
1964	Linoleic acid metabolism-beta-Alanine metabolism	hsa00591-hsa00410	hsa00591	hsa00410	PMP1964
1965	Linoleic acid metabolism-Taurine and hypotaurine metabolism	hsa00591-hsa00430	hsa00591	hsa00430	PMP1965
1966	Linoleic acid metabolism-Phosphonate and phosphinate metabolism	hsa00591-hsa00440	hsa00591	hsa00440	PMP1966
1967	Linoleic acid metabolism-Selenocompound metabolism	hsa00591-hsa00450	hsa00591	hsa00450	PMP1967
1968	Linoleic acid metabolism-D-Amino acid metabolism	hsa00591-hsa00470	hsa00591	hsa00470	PMP1968
1969	Linoleic acid metabolism-Glutathione metabolism	hsa00591-hsa00480	hsa00591	hsa00480	PMP1969
1970	Linoleic acid metabolism-N-Glycan biosynthesis	hsa00591-hsa00510	hsa00591	hsa00510	PMP1970
1971	Linoleic acid metabolism-Various types of N-glycan biosynthesis	hsa00591-hsa00513	hsa00591	hsa00513	PMP1971
1972	Linoleic acid metabolism-Mucin type O-glycan biosynthesis	hsa00591-hsa00512	hsa00591	hsa00512	PMP1972
1973	Linoleic acid metabolism-Mannose type O-glycan biosynthesis	hsa00591-hsa00515	hsa00591	hsa00515	PMP1973
1974	Linoleic acid metabolism-Other types of O-glycan biosynthesis	hsa00591-hsa00514	hsa00591	hsa00514	PMP1974
1975	Linoleic acid metabolism-Glycosaminoglycan biosynthesis - chondroitin sulfate / dermatan sulfate	hsa00591-hsa00532	hsa00591	hsa00532	PMP1975
1976	Linoleic acid metabolism-Glycosaminoglycan biosynthesis - heparan sulfate / heparin	hsa00591-hsa00534	hsa00591	hsa00534	PMP1976
1977	Linoleic acid metabolism-Glycosaminoglycan biosynthesis - keratan sulfate	hsa00591-hsa00533	hsa00591	hsa00533	PMP1977
1978	Linoleic acid metabolism-Glycosaminoglycan degradation	hsa00591-hsa00531	hsa00591	hsa00531	PMP1978
1979	Linoleic acid metabolism-Glycosylphosphatidylinositol (GPI)-anchor biosynthesis	hsa00591-hsa00563	hsa00591	hsa00563	PMP1979
1980	Linoleic acid metabolism-Glycosphingolipid biosynthesis - lacto and neolacto series	hsa00591-hsa00601	hsa00591	hsa00601	PMP1980
1981	Linoleic acid metabolism-Glycosphingolipid biosynthesis - globo and isoglobo series	hsa00591-hsa00603	hsa00591	hsa00603	PMP1981
1982	Linoleic acid metabolism-Glycosphingolipid biosynthesis - ganglio series	hsa00591-hsa00604	hsa00591	hsa00604	PMP1982
1983	Linoleic acid metabolism-Other glycan degradation	hsa00591-hsa00511	hsa00591	hsa00511	PMP1983
1984	Linoleic acid metabolism-Thiamine metabolism	hsa00591-hsa00730	hsa00591	hsa00730	PMP1984
1985	Linoleic acid metabolism-Riboflavin metabolism	hsa00591-hsa00740	hsa00591	hsa00740	PMP1985
1986	Linoleic acid metabolism-Vitamin B6 metabolism	hsa00591-hsa00750	hsa00591	hsa00750	PMP1986
1987	Linoleic acid metabolism-Nicotinate and nicotinamide metabolism	hsa00591-hsa00760	hsa00591	hsa00760	PMP1987
1988	Linoleic acid metabolism-Pantothenate and CoA biosynthesis	hsa00591-hsa00770	hsa00591	hsa00770	PMP1988
1989	Linoleic acid metabolism-Biotin metabolism	hsa00591-hsa00780	hsa00591	hsa00780	PMP1989
1990	Linoleic acid metabolism-Lipoic acid metabolism	hsa00591-hsa00785	hsa00591	hsa00785	PMP1990
1991	Linoleic acid metabolism-Folate biosynthesis	hsa00591-hsa00790	hsa00591	hsa00790	PMP1991
1992	Linoleic acid metabolism-One carbon pool by folate	hsa00591-hsa00670	hsa00591	hsa00670	PMP1992
1993	Linoleic acid metabolism-Retinol metabolism	hsa00591-hsa00830	hsa00591	hsa00830	PMP1993
1994	Linoleic acid metabolism-Porphyrin metabolism	hsa00591-hsa00860	hsa00591	hsa00860	PMP1994
1995	Linoleic acid metabolism-Ubiquinone and other terpenoid-quinone biosynthesis	hsa00591-hsa00130	hsa00591	hsa00130	PMP1995
1996	Linoleic acid metabolism-Terpenoid backbone biosynthesis	hsa00591-hsa00900	hsa00591	hsa00900	PMP1996
1997	Linoleic acid metabolism-Caffeine metabolism	hsa00591-hsa00232	hsa00591	hsa00232	PMP1997
1998	Linoleic acid metabolism-Neomycin, kanamycin and gentamicin biosynthesis	hsa00591-hsa00524	hsa00591	hsa00524	PMP1998
1999	Linoleic acid metabolism-Metabolism of xenobiotics by cytochrome P450	hsa00591-hsa00980	hsa00591	hsa00980	PMP1999
2000	Linoleic acid metabolism-Drug metabolism - cytochrome P450	hsa00591-hsa00982	hsa00591	hsa00982	PMP2000
2001	Linoleic acid metabolism-Drug metabolism - other enzymes	hsa00591-hsa00983	hsa00591	hsa00983	PMP2001
2002	alpha-Linolenic acid metabolism-Biosynthesis of unsaturated fatty acids	hsa00592-hsa01040	hsa00592	hsa01040	PMP2002
[truncated: 4,962 more rows]

## Sheet: Table S3
Table S3. Summary of multiple bulk RNA cohorts from rheumatoid arthritis, disease control, and healthy control samples including microarray and NGS
Training datasets	GSE id	Subseries	GPL	NGS	Platform	Sample number	RA number	Healthy control number	Other control number	Drug	Drug_type	Drug_info	RABC_ID	Tissue	Cell type
		GSE205962	GPL16043	F	GeneChip® PrimeView™ Human Gene Expression Array (with External spike-in RNAs)	20	16	4		F				Whole blood
	GSE47729	GSE47727	GPL6947	F	Illumina HumanHT-12 V3.0 expression beadchip	122		122		F				Blood
	GSE47729	GSE47728	GPL10558	F	Illumina HumanHT-12 V4.0 expression beadchip	228		228		F				Blood
	GSE63063	GSE63060	GPL6947	F	Illumina HumanHT-12 V3.0 expression beadchip	104		104		F				Blood
	GSE63063	GSE63061	GPL10558	F	Illumina HumanHT-12 V4.0 expression beadchip	132		132		F				Blood
		GSE68689	GPL20171	F	[HuGene-1_0-st] Affymetrix Human Gene 1.0 ST Array [hugene10st_Hs_ENTREZG_19.0.0]	21	16	5		F			16	Whole blood
		GSE54629	GPL6244	F	[HuGene-1_0-st] Affymetrix Human Gene 1.0 ST Array [transcript (gene) version]	138	138			T	rituximab(RTX)	time/response	34	Whole blood
		GSE74143	GPL13158	F	Affymetrix HT HG-U133+ PM Array Plate	377	377			T	golimumab	before golimumab treatment	35	Whole blood
		GSE45291	GPL13158	F	Affymetrix HT HG-U133+ PM Array Plate	513	493	20		F			39	Whole blood
		GSE45291	GPL13158	F	Affymetrix HT HG-U133+ PM Array Plate	292			292;SLE	F			92	Whole blood
		GSE100786	GPL570	F	Affymetrix Human Genome U133 Plus 2.0 Array	12	6		6;OA	F			42	Peripheral blood
		GSE42296	GPL6244	F	Affymetrix Human Gene 1.0 ST Array [transcript (gene) version]	78	38		40;Crohn's disease	T	infliximab	time/response	43	PBMC
		GSE42296	GPL6244	F	Affymetrix Human Gene 1.0 ST Array [transcript (gene) version]	39	19		20;Crohn's disease	T	infliximab	before treatment	45	PBMC
		GSE100191	GPL13497	F	Agilent-026652 Whole Human Genome Microarray 4x44K v2 (Probe Name version)	19	12	7		F			52	Whole blood
		GSE78068	GPL6480	F	Agilent-014850 Whole Human Genome Microarray 4x44K G4112F (Probe Name version)	209	209			Partially medicated	IFX (n=140), TCZ (n=38), and ABT (n=31)	time/response	57	Whole blood
		GSE48556	GPL6947	F	Illumina HumanHT-12 V3.0 expression beadchip	139		33	106;OA	F				PBMC
	GSE93777	GSE93272	GPL570	F	[HG-U133_Plus_2] Affymetrix Human Genome U133 Plus 2.0 Array	275	232	43		Partially medicated	methotrexate, infliximab, and tocilizumab (50)		7	Whole blood
Validation datasets	GSE id	Subseries	GPL	NGS	Platform	Sample number	RA number	Healthy control number	Other control number	Drug	Drug_type	Drug_info	RABC_ID	Tissue	Cell type
	GSE97476(RA map)	GSE97475	GPL10904	F	Illumina HumanHT-12 V4.0 expression beadchip (gene symbol)	30		30		F				Whole blood
	GSE97476(RA map)	GSE97810	GPL10904	F	Illumina HumanHT-12 V4.0 expression beadchip (gene symbol)	192	192			F				Whole blood
		GSE116899	GPL11154	T	Illumina HiSeq 2000 (Homo sapiens)	30	20	10		T	medication		72	Blood	neutrophils
		GSE17755	GPL1291	F	Hitachisoft AceGene Human Oligo Chip 30K 1 Chip Version	244	112	8	RA (n=112), SLE (n=22), polyJIA (n=6), sJIA (n=51), HC (n=8), and HI (n=45)	Unkown				Peripheral blood
		GSE271161	GPL20301	T	Illumina HiSeq 4000 (Homo sapiens)	18	13	5		Partially medicated				Serum exosomes
		GSE90081	GPL11154	T	Illumina HiSeq 2000 (Homo sapiens)	24	12	12		Partially medicated				PBMC
		GSE15573	GPL6102	F	Illumina human-6 v2.0 expression beadchip	33	18	15		T	DMARDs		68	Peripheral blood
		GSE224330	GPL21185	F	Agilent-072363 SurePrint G3 Human GE v3 8x60K Microarray 039494 [Probe Name Version]	31	25	6		T		6 samples from MTX-, 5 samples from abatacept-, 5 samples from anti-TNFalpha-, and 5 samples from tocilizumab-treated patients		Isolated monocyte	monocyte
		GSE229449	GPL16791	T	Illumina HiSeq 2500 (Homo sapiens)	60	40	20		Partially medicated		time		PBMC
		GSE235508	GPL20301	T	Illumina HiSeq 4000 (Homo sapiens)	20	17		3;SLE	Partially medicated		time		Whole blood
		GSE129705	GPL16791	T	Illumina HiSeq 2500 (Homo sapiens)	128	128			Partially medicated		time		Whole blood
		GSE138746	GPL20301	T	Illumina HiSeq 4000 (Homo sapiens)	240	240			Partially medicated	ADA, ETN	time		Whole blood
		GSE58795	GPL10379	F	Rosetta/Merck Human RSTA Custom Affymetrix 2.0 microarray [HuRSTA-2a520709]	59				F		baseline		Whole blood
		E-MTAB-6141		T	Illumina HiSeq 2500	67	67			F				Peripheral blood
		GSE59526	GPL570	F	HG-U133_Plus_2] Affymetrix Human Genome U133 Plus 2.0 Array	8	8			Partially medicated				Blood
		GSE112809	GPL570	F	HG-U133_Plus_2] Affymetrix Human Genome U133 Plus 2.0 Array	4	4			Partially medicated				Blood
		GSE55098	GPL570	F	HG-U133_Plus_2] Affymetrix Human Genome U133 Plus 2.0 Array	10		10		F				Blood
		GSE163605	GPL16791	T	Illumina HiSeq 2500 (Homo sapiens)	29		29		F				PBMC

## Sheet: Table S4
Table S4. Comparison between 6,960 PMP signatures and previously published single biomarkers based on AUC performance
Type	Signature	Metadata	GSE93777	GSE97476	GSE116899	GSE90081	GSE17755	GSE100786_train	GSE205962_train	GSE68689_train	GSE45291_train	GSE45291_train_RA_vs_Control	GSE45291_train_RA_vs_SLE	GSE271161
PMP signature	PMP1	0.589187	0.307143	0.315104	0.641667	0.55	0.997197	0.527778	0	0.62	0.933752	0.70071	0.949714	0.646154
PMP signature	PMP2	0.745835	0.554911	0.994444	0.366667	0.533333	0.9998	0.333333	0.015625	0.24	0.981491	0.936511	0.984572	0.230769
PMP signature	PMP3	0.703719	0.536161	0.339931	0.45	0.35	0	0.388889	1	0.54	0.862244	0.905477	0.859283	0.861538
PMP signature	PMP4	0.644175	0.398214	0.0651042	0.433333	0.433333	0.49009	0.361111	0.84375	0.66	0.83542	0.825963	0.836068	0
PMP signature	PMP5	0.622339	0.194196	1	0.441667	0.633333	0.685686	0.305556	0.421875	0.32	0.920028	0.885903	0.922365	0.907692
PMP signature	PMP6	0.672864	0.398214	0.0666667	0.541667	0.7	1	0.75	0.21875	0.68	0.912337	0.774037	0.921809	0.461538
PMP signature	PMP7	0.790871	0.723214	0.212153	0.508333	0.683333	1	0.75	0.15625	0.3	0.826325	0.967951	0.816625	0.292308
PMP signature	PMP8	0.608144	0.663839	0.275868	0.683333	0.216667	0.163363	0.75	1	0.62	0.328321	0.518357	0.315305	0.815385
PMP signature	PMP9	0.738405	0.513839	0.291667	0.475	0.683333	0	0.444444	0.078125	0.46	0.855451	0.960345	0.848266	0.461538
PMP signature	PMP10	0.636396	0.89375	0	0.533333	0.883333	0.0016016	0.777778	0.0625	0.42	0.601251	0.848377	0.584324	0.446154
PMP signature	PMP11	0.53326	0.398214	0.991667	0.666667	0.0666667	0.745946	0.5	0.859375	0.52	0.328854	0.528803	0.315159	0.230769
PMP signature	PMP12	0.865055	0.926339	0.111806	0.658333	0.75	0.14034	0.555556	0.6875	0.46	0.868102	0.965314	0.861444	0.723077
PMP signature	PMP13	0.862598	0.643304	0.677257	0.541667	0.766667	0.923123	0.527778	0.21875	0.7	0.982239	0.963692	0.983509	0.107692
PMP signature	PMP14	0.680661	0.754018	0.0631944	0.55	0.766667	1	0.388889	0	0.3	0.883634	0.979006	0.877101	0.369231
PMP signature	PMP15	0.842492	0.617411	1	0.466667	0.783333	0	0.555556	0	0.66	1	1	1	0.0461538
PMP signature	PMP16	0.564126	0.410714	0.0987847	0.633333	0.266667	1	0.277778	0.890625	0.6	0.42818	0.699594	0.40959	0.307692
PMP signature	PMP17	0.849322	0.550446	0.978646	0.325	0.616667	0.946346	0.472222	0.03125	0.68	0.994318	0.994219	0.994325	0.0769231
PMP signature	PMP18	0.860717	0.91875	0.989583	0.366667	0.8	0.978979	0.472222	0.28125	0.54	0.906882	0.954767	0.903602	0.492308
PMP signature	PMP19	0.599186	0.445982	0.0954861	0.658333	0.4	0.9998	0.277778	0.765625	0.52	0.549936	0.747566	0.5364	0.215385
PMP signature	PMP20	0.495714	0.8125	0.0128472	0.491667	0.883333	0.27988	0.666667	0.03125	0.3	0.506592	0.571501	0.502146	0.938462
PMP signature	PMP21	0.695016	0.70625	0.999653	0.75	0.666667	0.0284284	0.916667	0.15625	0.32	0.503368	0.637221	0.4942	0.292308
PMP signature	PMP22	0.696666	0.657143	0.971528	0.525	0.8	0.0700701	0.583333	0	0.58	0.781466	0.960751	0.769186	0.692308
PMP signature	PMP23	0.642469	0.827679	0.709549	0.525	0.533333	0	0.777778	0.609375	0.66	0.59317	0.700913	0.58579	0.738462
PMP signature	PMP24	0.765272	0.595982	0.0880208	0.45	0.75	0.833033	0.333333	0.59375	0.38	0.908456	0.930122	0.906972	0.492308
PMP signature	PMP25	0.844402	0.640179	1	0.5	0.816667	0	0.555556	0	0.66	1	1	1	0.0307692
PMP signature	PMP26	0.643799	0.567857	0.882986	0.541667	0.7	0.0018018	0.277778	0	0.64	0.62552	0.441176	0.638146	0.138462
PMP signature	PMP27	0.577685	0.408036	0.994965	0.408333	0.366667	0.998999	0.166667	0.046875	0.24	0.819154	0.835193	0.818056	0.246154
PMP signature	PMP28	0.688229	0.488839	1	0.341667	0.3	0.9998	0.25	0.265625	0.16	0.918259	0.938438	0.916877	0.353846
PMP signature	PMP29	0.724286	0.662054	0.953646	0.425	0.716667	0.839039	0.361111	0.6875	0.48	0.815039	0.89858	0.809317	0.507692
PMP signature	PMP30	0.532919	0.273214	0.676042	0.516667	0.3	0.000600601	0.388889	0.734375	0.38	0.665587	0.635294	0.667662	0.738462
PMP signature	PMP31	0.61713	0.674554	0.993924	0.583333	0.75	0.161962	0.555556	0	0.6	0.591063	0.931136	0.567771	0.753846
PMP signature	PMP32	0.649665	0.435714	0.696875	0.85	0.483333	1	0.5	0.21875	0.48	0.956734	0.923631	0.959001	0.0923077
PMP signature	PMP33	0.789772	0.751339	0.634028	0.741667	0.766667	0.815015	0.583333	0.375	0.7	0.685182	0.900101	0.670462	0.123077
PMP signature	PMP34	0.807983	0.500446	1	0.65	0.5	1	0.638889	0.4375	0.64	0.941001	0.939757	0.941086	0.384615
PMP signature	PMP35	0.702325	0.462946	0.860764	0.575	0.4	1	0.472222	0.296875	0.66	0.804175	0.73357	0.809011	0.553846
PMP signature	PMP36	0.569364	0.195089	0.994792	0.25	0.4	0.039039	0.166667	0.171875	0.24	0.932348	0.826065	0.939627	0.369231
PMP signature	PMP37	0.66731	0.445536	0	0.4	0.3	0	0.194444	0	0.62	0.954179	0.955984	0.954055	1
PMP signature	PMP38	0.911362	0.658929	0.431944	0.35	0.6	0.996797	0.277778	0.796875	0.5	0.990937	0.991785	0.990879	0.923077
PMP signature	PMP39	0.684406	0.528571	0.962674	0.241667	0.766667	0.985586	0.361111	0.015625	0.52	0.899555	0.884077	0.900615	0.538462
PMP signature	PMP40	0.72604	0.667857	0.860417	0.733333	0.716667	0	0.305556	0.515625	0.28	0.83609	0.931744	0.829538	0.507692
PMP signature	PMP41	0.923175	0.664732	0.490451	0.333333	0.683333	0.998799	0.305556	0.78125	0.52	0.995495	0.997465	0.99536	0.892308
PMP signature	PMP42	0.886429	0.370982	0.00243056	0.333333	0.633333	0.0606607	0.138889	0.953125	0.36	0.946098	0.99503	0.942746	0.876923
PMP signature	PMP43	0.55434	0.324554	0.0258681	0.325	0.433333	0.749349	0.138889	1	0.56	0.541179	0.719067	0.528995	0.907692
PMP signature	PMP44	0.698125	0.610268	0	0.2	0.733333	0	0.722222	0.109375	0.52	0.785627	0.895132	0.778127	0.784615
PMP signature	PMP45	0.827753	0.569196	0.994097	0.3	0.8	1	0.388889	0.109375	0.52	0.957404	0.969777	0.956556	0.492308
PMP signature	PMP46	0.574794	0.325	0.957986	0.45	0.683333	0.0336336	0.388889	0.625	0.42	0.915373	0.965314	0.911952	0.769231
PMP signature	PMP47	0.643206	0.424107	0.350868	0.408333	0.616667	0.0192192	0.25	0.6875	0.5	0.856601	0.78073	0.861798	0.369231
PMP signature	PMP48	0.738652	0.747768	0.0274306	0.5	0.75	0.281882	0.444444	0.375	0.76	0.819388	0.769371	0.822814	0.6
PMP signature	PMP49	0.651881	0.437946	0.06875	0.516667	0.716667	0.0118118	0.361111	0.09375	0.36	0.66601	0.86856	0.652137	0.430769
PMP signature	PMP50	0.632046	0.392857	0.984375	0.591667	0.883333	0.66967	0.416667	0.65625	0.36	0.94013	0.908722	0.942281	0.0923077
PMP signature	PMP51	0.687429	0.899107	0.860069	0.141667	0.833333	0.672272	0.666667	0.0625	0.42	0.621177	0.586714	0.623538	0.815385
PMP signature	PMP52	0.706368	0.352679	0.420486	0.4	0.5	0.0534535	0.444444	0.90625	0.32	0.749662	0.906694	0.738906	0.523077
PMP signature	PMP53	0.793823	0.498214	0.994792	0.466667	0.6	0	0.361111	0.484375	0.24	0.920106	0.998073	0.914766	0.707692
PMP signature	PMP54	0.609149	0.376339	0.609549	0.641667	0.516667	0.00940941	0.583333	0.234375	0.82	0.848585	0.802535	0.851739	0.584615
PMP signature	PMP55	0.730586	0.609821	0.892882	0.533333	0.783333	0.766366	0.583333	0.03125	0.72	0.88063	0.85213	0.882582	0.184615
PMP signature	PMP56	0.736145	0.871875	0.485938	0.2	0.716667	0	0.527778	0.703125	0.18	0.607362	0.559838	0.610617	0.553846
PMP signature	PMP57	0.776426	0.540179	1	0.233333	0.866667	1	0.333333	0.046875	0.74	0.990073	0.960852	0.992074	0.153846
PMP signature	PMP58	0.803209	0.714286	0.413715	0.525	0.866667	0.203203	0.694444	0.8125	0.52	0.760435	0.933773	0.748562	0.630769
PMP signature	PMP59	0.691709	0.546429	0.980035	0.166667	0.783333	0.224825	0.305556	0.515625	0.18	0.729092	0.69858	0.731182	0.107692
PMP signature	PMP60	0.766202	0.520536	0.989583	0.333333	0.733333	1	0.222222	0	0.72	0.971784	0.98783	0.970685	0.615385
PMP signature	PMP61	0.644907	0.482143	0.993924	0.575	0.65	0.986386	0.611111	0	0.54	0.798012	0.850609	0.794409	0.384615
PMP signature	PMP62	0.874032	0.637054	0	0.266667	0.6	1	0.333333	0.375	0.48	0.996743	0.993002	0.996999	0.538462
PMP signature	PMP63	0.605778	0.750446	0.992882	0.616667	0.75	0.185786	0.611111	0	0.66	0.63615	0.924645	0.61639	0.630769
PMP signature	PMP64	0.507767	0.669643	0.0151042	0.516667	0.5	0.789389	0.611111	0.84375	0.64	0.321995	0.2786	0.324967	0.584615
PMP signature	PMP65	0.607111	0.564286	0.542014	0.441667	0.516667	0.0004004	0.666667	0.34375	0.56	0.778957	0.788032	0.778335	0.923077
PMP signature	PMP66	0.887282	0.712054	0.0555556	0.491667	0.516667	0.0018018	0.361111	1	0.24	0.96451	0.993408	0.96253	0.507692
PMP signature	PMP67	0.679177	0.732143	0.0675347	0.283333	0.816667	0.996396	0.361111	0.40625	0.44	0.836987	0.711866	0.845557	0.661538
PMP signature	PMP68	0.799688	0.645089	0.989931	0.85	0.683333	1	0.416667	0.609375	0.74	0.947645	0.959229	0.946852	0.738462
PMP signature	PMP69	0.890934	0.644196	0.899306	0.491667	0.716667	0.933133	0.638889	0.84375	0.26	0.982661	0.994929	0.981821	0.646154
PMP signature	PMP70	0.719575	0.186161	0.00451389	0.433333	0.616667	0	0.277778	0.734375	0.64	0.967136	0.938945	0.969067	0.953846
PMP signature	PMP71	0.811282	0.565625	0.873264	0.466667	0.766667	0.98959	0.444444	0.5625	0.66	0.869454	0.90142	0.867265	0.538462
PMP signature	PMP72	0.612406	0.546429	0.292187	0.433333	0.5	0.998599	0.583333	0.203125	0.76	0.444414	0.676369	0.428527	0.384615
PMP signature	PMP73	0.549236	0.282143	1	0.333333	0.616667	0.922723	0.333333	0.5	0.22	0.818549	0.705172	0.826315	0.846154
PMP signature	PMP74	0.571428	0.608036	0.848264	0.325	0.45	0.58038	0.527778	0.515625	0.78	0.486367	0.579108	0.480015	0.553846
PMP signature	PMP75	0.79422	0.852232	0.994792	0.433333	0.766667	1	0.5	0.0625	0.42	0.854306	0.923428	0.849572	0.692308
PMP signature	PMP76	0.557852	0.5375	0	0.558333	0.716667	1	0.472222	0.40625	0.42	0.772579	0.602434	0.784233	0.6
PMP signature	PMP77	0.651177	0.441518	0.115625	0.708333	0.466667	0.164965	0.666667	0.78125	0.54	0.490216	0.697972	0.475986	0.892308
PMP signature	PMP78	0.589173	0.470089	0.61441	0.666667	0.716667	0	0.777778	0	0.6	0.802394	0.678499	0.81088	0.461538
PMP signature	PMP79	0.616643	0.469196	0.279514	0.683333	0.733333	0	0.583333	0.203125	0.74	0.680287	0.553043	0.689002	0.353846
PMP signature	PMP80	0.729077	0.556696	0.773264	0.658333	0.716667	0	0.305556	0	0.68	0.755754	0.664402	0.762011	0.2
PMP signature	PMP81	0.487975	0.799107	0.0425347	0.283333	0.65	0.345946	0.166667	0.171875	0.48	0.45072	0.482556	0.44854	0.553846
PMP signature	PMP82	0.529412	0.409821	0.76875	0.791667	0.133333	0.585586	0.555556	0.984375	0.3	0.284229	0.66572	0.2581	0.153846
PMP signature	PMP83	0.6151	0.556696	1	0.391667	0.566667	0.943343	0.361111	0.078125	0.14	0.694063	0.523834	0.705723	0.276923
PMP signature	PMP84	0.539678	0.520536	0.367014	0.45	0.283333	0	0.361111	1	0.54	0.628563	0.761055	0.619488	0.861538
PMP signature	PMP85	0.517	0.533482	0.844444	0.675	0.716667	0.724124	0.583333	0	0.4	0.430976	0.424341	0.43143	0.8
PMP signature	PMP86	0.545153	0.847321	0	0.516667	0.5	0.544745	0.638889	0.234375	0.82	0.376047	0.570791	0.362708	0.107692
PMP signature	PMP87	0.518229	0.426339	0.0678819	0.583333	0.6	1	0.833333	0.4375	0.68	0.621834	0.326673	0.64205	0.415385
PMP signature	PMP88	0.643426	0.633929	0.199306	0.558333	0.533333	0.98979	0.777778	0.625	0.3	0.609982	0.884787	0.59116	0.292308
PMP signature	PMP89	0.791529	0.703125	0.197396	0.766667	0.35	0.0914915	0.833333	0.90625	0.72	0.687204	0.851826	0.675929	0.830769
PMP signature	PMP90	0.618502	0.550446	0.124479	0.416667	0.55	0	0.305556	0.421875	0.36	0.486432	0.788032	0.465774	0.446154
PMP signature	PMP91	0.50282	0.894196	0.0300347	0.55	0.733333	0	0.888889	0.09375	0.4	0.296439	0.488742	0.283267	0.246154
PMP signature	PMP92	0.711813	0.422321	0.934028	0.816667	0.366667	0.757357	0.333333	0.484375	0.4	0.64217	0.83215	0.629158	0.276923
PMP signature	PMP93	0.751814	0.916518	0.0803819	0.741667	0.716667	0.235035	0.527778	0.921875	0.56	0.641598	0.874848	0.625622	0.569231
PMP signature	PMP94	0.861732	0.582143	0.329688	0.441667	0.766667	1	0.583333	0.21875	0.78	0.978325	0.976775	0.978431	0.292308
PMP signature	PMP95	0.531489	0.460268	0.321528	0.375	0.516667	0	0.666667	0.90625	0.64	0.411875	0.162069	0.428985	0.461538
PMP signature	PMP96	0.871672	0.616071	1	0.491667	0.816667	0.0002002	0.527778	0	0.68	1	1	1	0.0923077
PMP signature	PMP97	0.654234	0.388839	0.00121528	0.625	0.433333	1	0.416667	0.671875	0.74	0.59642	0.884178	0.576711	0.338462
PMP signature	PMP98	0.877936	0.583036	0.970486	0.366667	0.7	0.981582	0.444444	0	0.7	0.994649	0.994523	0.994658	0.169231
PMP signature	PMP99	0.704716	0.888393	0.98559	0.283333	0.683333	0.924525	0.5	0.671875	0.32	0.630734	0.751927	0.622433	0.476923
PMP signature	PMP100	0.755321	0.434375	0.0625	0.625	0.483333	1	0.361111	0.34375	0.62	0.786095	0.900101	0.778286	0.230769
PMP signature	PMP101	0.630028	0.145089	0.241493	0.566667	0.25	0.939139	0.166667	0.90625	0.66	0.716005	0.792191	0.710787	0.138462
PMP signature	PMP102	0.804808	0.720536	0.997049	0.525	0.65	0.0024024	0.888889	0.015625	0.38	0.811203	0.868256	0.807295	0.415385
PMP signature	PMP103	0.507135	0.588839	0.807813	0.383333	0.883333	0.0930931	0.722222	0.203125	0.42	0.472084	0.695842	0.456758	0.507692
PMP signature	PMP104	0.525509	0.83125	0.726736	0.591667	0.466667	0.998799	0.75	0.8125	0.62	0.347922	0.398073	0.344487	0.707692
PMP signature	PMP105	0.579372	0.654464	0.417361	0.491667	0.683333	0.989189	0.333333	0.859375	0.46	0.464061	0.632049	0.452555	0.523077
PMP signature	PMP106	0.8561	0.567411	0.999132	0.5	0.866667	0.0102102	0.527778	0	0.68	1	1	1	0.123077
PMP signature	PMP107	0.675022	0.466518	0.849479	0.516667	0.666667	0.0696697	0.277778	0	0.6	0.800476	0.777383	0.802058	0.276923
PMP signature	PMP108	0.522299	0.591964	0	0.55	0.65	0.0206206	0.833333	0.75	0.82	0.423031	0.521197	0.416308	0.707692
PMP signature	PMP109	0.524996	0.513839	1	0.4	0.2	0.986186	0.222222	0.90625	0.08	0.550963	0.472515	0.556337	0.261538
PMP signature	PMP110	0.654201	0.800446	0.998264	0.441667	0.783333	0.992392	0.472222	0.890625	0.5	0.559259	0.724442	0.547945	0.476923
PMP signature	PMP111	0.58528	0.673661	0.00833333	0.433333	0.8	1	0.638889	0.15625	0.6	0.530907	0.733874	0.517005	0.323077
PMP signature	PMP112	0.531651	0.735268	0.990972	0.6	0.733333	0.144545	0.611111	0.046875	0.64	0.358656	0.7643	0.330872	0.661538
PMP signature	PMP113	0.755631	0.478571	0.898785	0.925	0.516667	1	0.444444	0	0.58	0.980288	0.958722	0.981765	0.107692
PMP signature	PMP114	0.679766	0.716071	0.54184	0.733333	0.666667	0.787387	0.611111	0.640625	0.58	0.460589	0.706998	0.443712	0.123077
PMP signature	PMP115	0.842332	0.516071	0.999479	0.625	0.633333	1	0.638889	0.15625	0.66	0.954823	0.955781	0.954757	0.446154
PMP signature	PMP116	0.770135	0.44375	0.878646	0.6	0.466667	1	0.444444	0.15625	0.64	0.903073	0.864097	0.905742	0.507692
PMP signature	PMP117	0.548069	0.825893	0	0.758333	0.616667	0.985986	0.694444	0.4375	0.84	0.312464	0.486613	0.300536	0.707692
PMP signature	PMP118	0.530847	0.4625	0.0375	0.391667	0.133333	0	0.472222	0.15625	0.52	0.721986	0.501724	0.737072	0.938462
PMP signature	PMP119	0.774517	0.641518	0.352951	0.283333	0.466667	1	0.305556	0.953125	0.4	0.817815	0.751116	0.822383	0.753846
PMP signature	PMP120	0.533029	0.517857	0.98941	0.191667	0.6	0.96957	0.333333	0.234375	0.5	0.626027	0.543002	0.631714	0.538462
PMP signature	PMP121	0.541377	0.342857	0.642361	0.366667	0.366667	1	0.555556	0.046875	0.72	0.617771	0.625659	0.61723	0.492308
PMP signature	PMP122	0.775944	0.634375	0.25	0.275	0.516667	1	0.305556	0.9375	0.44	0.813491	0.747667	0.818	0.784615
PMP signature	PMP123	0.506151	0.366071	0.000347222	0.333333	0.366667	0.0568569	0.25	1	0.32	0.329725	0.421095	0.323467	0.876923
PMP signature	PMP124	0.698716	0.66875	0.992708	0.65	0.733333	0.450651	0.777778	0	0.58	0.867543	0.861055	0.867987	0.0923077
PMP signature	PMP125	0.524968	0.554911	0	0.291667	0.7	0	0.777778	0.53125	0.32	0.419131	0.564199	0.409194	0.646154
PMP signature	PMP126	0.483816	0.308482	0	0.691667	0.483333	0	0.638889	0.625	0.58	0.422771	0.660041	0.40652	0.507692
PMP signature	PMP127	0.659697	0.513839	1	0.316667	0.616667	0.881081	0.472222	0.859375	0.42	0.66274	0.7857	0.654318	0.553846
PMP signature	PMP128	0.702436	0.653125	0.0711806	0.558333	0.716667	0.98979	0.611111	0	0.7	0.65213	0.578905	0.657145	0.123077
PMP signature	PMP129	0.542335	0.569643	0.803993	0.633333	0.6	0.92973	0.722222	0.046875	0.64	0.474138	0.713185	0.457765	0.676923
PMP signature	PMP130	0.663873	0.873661	0.116146	0.583333	0.633333	0.0996997	0.555556	0.90625	0.64	0.537376	0.346045	0.550481	0.415385
PMP signature	PMP131	0.539032	0.542857	0.0118056	0.466667	0.566667	0.127528	0.416667	0.671875	0.34	0.416894	0.610852	0.403609	0.430769
PMP signature	PMP132	0.658456	0.637054	0.0456597	0.466667	0.233333	0.0646647	0.5	0.109375	0.68	0.53616	0.759128	0.520888	0.938462
PMP signature	PMP133	0.63823	0.905804	0.888021	0.225	0.766667	0.572372	0.638889	0.296875	0.4	0.436008	0.336004	0.442858	0.846154
PMP signature	PMP134	0.556332	0.400893	0.399479	0.3	0.416667	0.0198198	0.388889	1	0.26	0.478585	0.562069	0.472867	0.369231
PMP signature	PMP135	0.644286	0.542857	1	0.416667	0.45	0	0.416667	0.671875	0.24	0.650127	0.867951	0.635208	0.584615
PMP signature	PMP136	0.651932	0.323214	0.480729	0.558333	0.45	0.00800801	0.611111	0	0.78	0.908521	0.894726	0.909465	0.553846
PMP signature	PMP137	0.760276	0.533036	0.650347	0.525	0.816667	0.0868869	0.555556	0	0.68	0.979007	0.976471	0.979181	0.230769
PMP signature	PMP138	0.615516	0.880357	0.469097	0.266667	0.65	0	0.75	0.96875	0.18	0.351966	0.30284	0.355331	0.507692
PMP signature	PMP139	0.577608	0.472321	1	0.225	0.683333	0.9996	0.444444	0.234375	0.66	0.796718	0.474442	0.818792	0.323077
PMP signature	PMP140	0.579546	0.652232	0.143056	0.45	0.616667	0.0522523	0.555556	0.96875	0.42	0.330824	0.560243	0.31511	0.615385
PMP signature	PMP141	0.546628	0.526786	0.992882	0.25	0.633333	0.225626	0.25	0.796875	0.16	0.464471	0.341785	0.472874	0.138462
PMP signature	PMP142	0.625878	0.527679	0.996528	0.375	0.6	1	0.222222	0.34375	0.54	0.737869	0.759838	0.736364	0.569231
PMP signature	PMP143	0.538229	0.56875	0.999479	0.45	0.733333	1	0.722222	0	0.5	0.588827	0.661156	0.583873	0.584615
PMP signature	PMP144	0.721286	0.695982	0.713194	0.341667	0.483333	1	0.444444	0.171875	0.44	0.800651	0.780527	0.80203	0.723077
PMP signature	PMP145	0.640762	0.14375	0.00694444	0.4	0.266667	0.705105	0.138889	0.796875	0.46	0.837754	0.6786	0.848655	0.507692
PMP signature	PMP146	0.559523	0.607143	0.0470486	0.491667	0.45	0.955556	0.638889	0.71875	0.54	0.580603	0.504665	0.585804	0.415385
PMP signature	PMP147	0.510236	0.559375	0.877431	0.35	0.466667	0	0.555556	0.609375	0.46	0.529535	0.593002	0.525188	0.861538
PMP signature	PMP148	0.723026	0.646875	0.0305556	0.508333	0.35	0	0.305556	1	0.3	0.74972	0.900101	0.73942	0.661538
PMP signature	PMP149	0.525928	0.731696	0.0484375	0.225	0.766667	0.982382	0.388889	0.765625	0.36	0.522345	0.308114	0.537018	0.646154
PMP signature	PMP150	0.641364	0.658036	0.994792	0.925	0.533333	0.997998	0.388889	0.828125	0.62	0.633731	0.591785	0.636604	0.738462
PMP signature	PMP151	0.721408	0.563393	0.626042	0.483333	0.55	0.976577	0.722222	1	0.32	0.6981	0.838438	0.688488	0.538462
PMP signature	PMP152	0.567383	0.183482	0.00364583	0.4	0.45	0	0.444444	0.9375	0.6	0.694811	0.668864	0.696588	0.892308
PMP signature	PMP153	0.710127	0.555804	0.859722	0.508333	0.616667	0.988989	0.416667	0.875	0.68	0.706663	0.759939	0.703013	0.646154
PMP signature	PMP154	0.581189	0.538839	0.63559	0.425	0.616667	1	0.583333	0	0.6	0.445766	0.690669	0.428992	0.292308
PMP signature	PMP155	0.605142	0.785714	0	0.583333	0.533333	0.20961	0.611111	0.25	0.78	0.45373	0.680527	0.438196	0.107692
PMP signature	PMP156	0.673608	0.610714	0.900521	0.283333	0.5	0.601201	0.444444	0.328125	0.66	0.672927	0.770385	0.666252	0.630769
PMP signature	PMP157	0.627751	0.836161	1	0.3	0.65	0.992993	0.5	0.34375	0.36	0.583567	0.524949	0.587582	0.553846
PMP signature	PMP158	0.558089	0.416964	1	0.433333	0.266667	0	0.555556	0.375	0.54	0.499993	0.558215	0.496006	0.261538
PMP signature	PMP159	0.716483	0.400893	0.203299	0.766667	0.483333	0.129129	0.444444	0.125	0.52	0.718053	0.940771	0.702798	0.661538
PMP signature	PMP160	0.584319	0.533482	0.473785	0.383333	0.516667	1	0.194444	0.890625	0.42	0.527175	0.713083	0.514442	0.461538
PMP signature	PMP161	0.565286	0.333036	0.165799	0.558333	0.483333	0	0.777778	0.140625	0.78	0.716414	0.72789	0.715628	0.569231
PMP signature	PMP162	0.769566	0.524554	0.793924	0.6	0.683333	0.001001	0.361111	0	0.68	0.87734	0.875963	0.877435	0.2
PMP signature	PMP163	0.72082	0.224554	0.932986	0.75	0.516667	0.83023	0.916667	0.4375	0.68	0.884108	0.927383	0.881144	0.692308
PMP signature	PMP164	0.713487	0.383482	0.736632	0.891667	0.233333	0.608008	0.444444	0.9375	0.3	0.574804	0.85	0.555955	0.184615
PMP signature	PMP165	0.564561	0.505357	0.146354	0.516667	0.416667	0	0.416667	1	0.58	0.739318	0.870588	0.730327	0.892308
PMP signature	PMP166	0.562848	0.248661	0.286632	0.483333	0.383333	0.784785	0.222222	0.9375	0.66	0.782168	0.75497	0.784031	0.476923
PMP signature	PMP167	0.511835	0.7875	0	0.408333	0.45	0.27007	0.583333	0.515625	0.64	0.225061	0.326065	0.218143	0.107692
PMP signature	PMP168	0.568493	0.346429	0.0142361	0.641667	0.75	1	0.805556	0.265625	0.72	0.791335	0.626369	0.802634	0.538462
PMP signature	PMP169	0.699067	0.716518	0.0840278	0.55	0.666667	1	0.805556	0.109375	0.3	0.67898	0.895538	0.664147	0.323077
PMP signature	PMP170	0.728816	0.64375	0.657292	0.55	0.3	0.0584585	0.75	0.984375	0.66	0.593098	0.768763	0.581066	0.446154
PMP signature	PMP171	0.609032	0.476339	0.234896	0.691667	0.6	0	0.472222	0.109375	0.56	0.663592	0.873124	0.64924	0.569231
PMP signature	PMP172	0.503021	0.833929	0.003125	0.55	0.85	0.04004	0.805556	0.078125	0.48	0.416855	0.71785	0.396239	0.723077
PMP signature	PMP173	0.691015	0.545089	1	0.625	0.133333	0.482883	0.444444	0.21875	0.6	0.616691	0.708621	0.610395	0.123077
PMP signature	PMP174	0.857013	0.899554	0.170313	0.7	0.716667	0.0228228	0.5	0.671875	0.36	0.847981	0.952637	0.840812	0.907692
PMP signature	PMP175	0.895343	0.663393	0.963194	0.55	0.85	0.644645	0.5	0.1875	0.62	0.994272	0.990669	0.994519	0.0923077
PMP signature	PMP176	0.501837	0.244196	0.98316	0.325	0.183333	0	0.305556	1	0.7	0.328789	0.128905	0.34248	0.476923
PMP signature	PMP177	0.861726	0.624107	1	0.408333	0.75	0	0.527778	0	0.6	1	1	1	0
PMP signature	PMP178	0.716616	0.422321	0.628993	0.366667	0.316667	1	0.305556	0.75	0.56	0.757236	0.89858	0.747555	0.2
PMP signature	PMP179	0.887013	0.617857	0.992014	0.241667	0.6	0.83964	0.416667	0.015625	0.64	0.99673	0.996755	0.996728	0.0615385
PMP signature	PMP180	0.751555	0.875	0.999306	0.525	0.766667	0.995996	0.527778	0.375	0.52	0.765558	0.840771	0.760406	0.492308
PMP signature	PMP181	0.641782	0.469196	0.300868	0.541667	0.35	0.970971	0.305556	0.75	0.48	0.606569	0.774138	0.595092	0.107692
PMP signature	PMP182	0.774506	0.339286	0.999653	0.2	0.2	0.537137	0.527778	0.796875	0.6	0.876671	0.854158	0.878213	0
PMP signature	PMP183	0.813626	0.713839	1	0.416667	0.483333	0.171572	0.833333	0.125	0.32	0.826624	0.868458	0.823759	0.123077
PMP signature	PMP184	0.536705	0.641518	0.953125	0.7	0.716667	0.213213	0.527778	0	0.78	0.428733	0.823529	0.401692	0.892308
PMP signature	PMP185	0.534947	0.779911	0.558681	0.6	0.533333	0	0.75	0.625	0.68	0.402383	0.502028	0.395558	0.769231
PMP signature	PMP186	0.715356	0.429018	0	0.625	0.55	0.938539	0.416667	0.75	0.5	0.901811	0.907708	0.901407	0.630769
PMP signature	PMP187	0.866868	0.641964	1	0.4	0.733333	0	0.555556	0	0.64	1	1	1	0
PMP signature	PMP188	0.680839	0.576786	0.933681	0.383333	0.666667	0.00560561	0.333333	0	0.64	0.725952	0.623732	0.732953	0.107692
PMP signature	PMP189	0.527161	0.591964	0	0.491667	0.566667	0.0024024	0.833333	0.9375	0.72	0.311236	0.296146	0.312269	0.661538
PMP signature	PMP190	0.583488	0.45625	1	0.45	0.35	0.9998	0.194444	0.109375	0.26	0.856426	0.882961	0.854608	0.4
PMP signature	PMP191	0.64075	0.691071	0.767361	0.416667	0.733333	0.988188	0.361111	0.84375	0.54	0.655445	0.833266	0.643266	0.6
PMP signature	PMP192	0.524869	0.715179	0.32309	0.341667	0.616667	0.995195	0.583333	0.28125	0.54	0.371496	0.451014	0.366049	0.292308
PMP signature	PMP193	0.527478	0.664286	0.970486	0.675	0.8	0.292292	0.583333	0	0.74	0.413592	0.816836	0.385972	0.861538
PMP signature	PMP194	0.747111	0.476339	0.914931	0.708333	0.416667	1	0.472222	0.21875	0.5	0.985697	0.958722	0.987545	0.0153846
PMP signature	PMP195	0.726036	0.750446	0.455382	0.791667	0.766667	0.831231	0.555556	0.4375	0.72	0.567522	0.833266	0.549321	0.169231
PMP signature	PMP196	0.831636	0.494196	1	0.508333	0.433333	1	0.583333	0.390625	0.58	0.947834	0.947769	0.947838	0.4
PMP signature	PMP197	0.739505	0.491518	0.911632	0.525	0.35	1	0.444444	0.296875	0.58	0.841648	0.779919	0.845877	0.415385
PMP signature	PMP198	0.504851	0.778571	0	0.683333	0.6	0.958358	0.861111	0.8125	0.78	0.128446	0.366227	0.112159	0.569231
PMP signature	PMP199	0.524751	0.400893	0	0.5	0.366667	0	0.333333	0	0.66	0.865892	0.76288	0.872947	0.953846
PMP signature	PMP200	0.839213	0.657589	0.275174	0.391667	0.7	1	0.388889	0.875	0.56	0.945929	0.898682	0.949165	0.861538
PMP signature	PMP201	0.565796	0.424554	0.990104	0.333333	0.716667	0.998398	0.305556	0	0.68	0.780049	0.774138	0.780454	0.646154
PMP signature	PMP202	0.492838	0.639286	0.127604	0.85	0.683333	0.275876	0.388889	0.5	0.38	0.537727	0.675355	0.5283	0.676923
PMP signature	PMP203	0.858676	0.683036	0.310069	0.391667	0.766667	1	0.361111	0.828125	0.56	0.949258	0.925051	0.950916	0.861538
PMP signature	PMP204	0.835751	0.252232	0	0.466667	0.583333	0.490691	0.25	0.96875	0.46	0.948815	0.998174	0.945435	0.892308
PMP signature	PMP205	0.575272	0.687946	0.994097	0.525	0.616667	0.0422422	0.694444	0	0.54	0.644614	0.485396	0.65552	0.0153846
PMP signature	PMP206	0.511991	0.482589	0	0.391667	0.75	0	0.805556	0.25	0.62	0.499057	0.661562	0.487927	0.815385
PMP signature	PMP207	0.58301	0.755357	1	0.258333	0.333333	1	0.388889	0.46875	0.34	0.605925	0.308316	0.626309	0.415385
PMP signature	PMP208	0.696765	0.539732	1	0.308333	0.833333	1	0.333333	0	0.7	0.870859	0.894422	0.869245	0.553846
PMP signature	PMP209	0.5914	0.749554	0.655208	0.433333	0.416667	0.956356	0.444444	0.078125	0.68	0.222116	0.110548	0.229758	0.0923077
PMP signature	PMP210	0.53278	0.703125	0.894444	0.625	0.533333	0.731331	0.416667	0.125	0.42	0.412389	0.393306	0.413696	0.492308
PMP signature	PMP211	0.575362	0.550446	0	0.683333	0.633333	0.0504505	0.583333	0.53125	0.78	0.661056	0.395639	0.679235	0.630769
PMP signature	PMP212	0.640097	0.420089	0.0786458	0.675	0.75	0.487287	0.444444	0.125	0.4	0.697398	0.899797	0.683535	0.476923
PMP signature	PMP213	0.574412	0.406696	0.839236	0.75	0.833333	0.907708	0.527778	0.765625	0.38	0.840069	0.834483	0.840451	0.2
PMP signature	PMP214	0.631701	0.883036	0.785417	0.258333	0.8	0.680881	0.694444	0.109375	0.44	0.529347	0.48783	0.53219	0.861538
PMP signature	PMP215	0.583901	0.321429	0.201042	0.441667	0.516667	0.0764765	0.361111	0.75	0.46	0.573594	0.795538	0.558393	0.584615
PMP signature	PMP216	0.639074	0.396875	1	0.491667	0.55	0.0004004	0.416667	0.53125	0.3	0.786752	0.986308	0.773083	0.8
PMP signature	PMP217	0.594121	0.349554	0.584028	0.4	0.45	0	0.666667	0.359375	0.68	0.725627	0.665517	0.729744	0.507692
PMP signature	PMP218	0.8416	0.658036	0.949132	0.341667	0.733333	0.596396	0.5	0.078125	0.56	0.938693	0.919168	0.94003	0.215385
PMP signature	PMP219	0.583429	0.822321	0.375868	0.275	0.75	0	0.638889	0.609375	0.24	0.377054	0.347769	0.37906	0.646154
PMP signature	PMP220	0.638379	0.459375	1	0.333333	0.916667	1	0.361111	0.046875	0.7	0.946677	0.783266	0.957869	0.353846
PMP signature	PMP221	0.666146	0.564286	0.54566	0.7	0.75	0.388589	0.861111	0.859375	0.58	0.599144	0.865314	0.580914	0.8
PMP signature	PMP222	0.522699	0.529911	0.918403	0.283333	0.8	0.422422	0.25	0.59375	0.18	0.404958	0.266937	0.414411	0.230769
PMP signature	PMP223	0.529973	0.481696	0.93559	0.408333	0.666667	1	0.25	0	0.68	0.676588	0.656491	0.677964	0.630769
PMP signature	PMP224	0.525892	0.530357	0.973958	0.55	0.75	0.999199	0.722222	0	0.56	0.637515	0.674239	0.635	0.738462
PMP signature	PMP225	0.789245	0.6	0.000520833	0.275	0.633333	1	0.361111	0.84375	0.42	0.978728	0.98428	0.978348	0.8
PMP signature	PMP226	0.52717	0.702232	0.991319	0.683333	0.8	0.323123	0.611111	0	0.7	0.450337	0.823529	0.424776	0.692308
PMP signature	PMP227	0.597626	0.712946	0.00798611	0.325	0.516667	0.721922	0.472222	0.765625	0.6	0.498771	0.561562	0.494471	0.676923
PMP signature	PMP228	0.526935	0.590625	0.355729	0.6	0.566667	0.0024024	0.694444	0.375	0.54	0.642248	0.709736	0.637625	0.923077
PMP signature	PMP229	0.785686	0.666518	0.0364583	0.6	0.5	0.0026026	0.333333	1	0.32	0.84462	0.968864	0.83611	0.646154
PMP signature	PMP230	0.584285	0.700893	0.0475694	0.358333	0.883333	0.986987	0.5	0.3125	0.46	0.719444	0.560852	0.730306	0.676923
PMP signature	PMP231	0.707794	0.641518	0.994965	0.991667	0.766667	0.9996	0.444444	0.65625	0.78	0.846583	0.870284	0.84496	0.784615
PMP signature	PMP232	0.668542	0.498214	0.600868	0.725	0.8	0.738539	0.583333	0.828125	0.38	0.776291	0.858925	0.770631	0.6
PMP signature	PMP233	0.640076	0.166071	0.00625	0.483333	0.6	0	0.361111	0.828125	0.72	0.858779	0.851724	0.859263	1
PMP signature	PMP234	0.717232	0.480357	0.70191	0.583333	0.683333	0.998799	0.444444	0.625	0.8	0.776233	0.81501	0.773577	0.6
PMP signature	PMP235	0.603062	0.582589	0.670139	0.308333	0.55	1	0.611111	0.09375	0.56	0.400901	0.583976	0.388362	0.307692
PMP signature	PMP236	0.611993	0.728125	0.0222222	0.583333	0.5	0.132533	0.611111	0.515625	0.72	0.458041	0.639757	0.445594	0.0923077
PMP signature	PMP237	0.632315	0.661161	0.946181	0.216667	0.433333	0.566366	0.555556	0.5	0.66	0.534658	0.61501	0.529155	0.584615
PMP signature	PMP238	0.664583	0.786607	1	0.475	0.716667	1	0.5	0.078125	0.5	0.692223	0.792698	0.685341	0.876923
PMP signature	PMP239	0.566569	0.513839	1	0.325	0.25	0	0.472222	0.5	0.44	0.344145	0.559026	0.329427	0.338462
PMP signature	PMP240	0.628288	0.405804	0.00225694	0.525	0.333333	0.0530531	0.583333	0.84375	0.24	0.414391	0.782961	0.389147	0.661538
PMP signature	PMP241	0.512651	0.591071	0.527604	0.333333	0.333333	1	0.194444	1	0.36	0.29272	0.453651	0.281697	0.430769
PMP signature	PMP242	0.711401	0.476786	0.435069	0.466667	0.533333	0.0246246	0.527778	0.15625	0.6	0.832449	0.737221	0.838972	0.292308
PMP signature	PMP243	0.779743	0.568304	0.866493	0.5	0.633333	0	0.333333	0	0.62	0.827333	0.76501	0.831601	0.0923077
PMP signature	PMP244	0.596104	0.208929	0.965104	0.6	0.35	0.606406	0.722222	0.8125	0.46	0.688264	0.708114	0.686904	0.507692
PMP signature	PMP245	0.605594	0.406696	0.891667	0.725	0.183333	0.513514	0.527778	0.96875	0.28	0.423226	0.765314	0.399796	0.0615385
PMP signature	PMP246	0.696406	0.352232	0.460938	0.6	0.383333	0.813814	0.555556	0.796875	0.8	0.942652	0.898986	0.945643	0.138462
PMP signature	PMP247	0.633315	0.212054	1	0.558333	0.516667	0.527127	0.5	0.46875	0.56	0.938543	0.901826	0.941058	0.692308
PMP signature	PMP248	0.629699	0.382589	0.197396	0.591667	0.6	1	0.833333	0.296875	0.8	0.873615	0.742292	0.88261	0.415385
PMP signature	PMP249	0.880849	0.794196	0.388368	0.6	0.75	1	0.916667	0.140625	0.52	0.945558	0.989858	0.942524	0.292308
PMP signature	PMP250	0.540536	0.700446	0.11684	0.608333	0.266667	0.0524525	0.777778	0.9375	0.44	0.147611	0.225152	0.1423	0.353846
PMP signature	PMP251	0.787226	0.571875	0.756076	0.666667	0.65	0	0.444444	0.046875	0.74	0.946228	0.991278	0.943142	0.384615
PMP signature	PMP252	0.721543	0.916964	0.271181	0.4	0.85	0.0152152	0.888889	0.0625	0.64	0.850718	0.965314	0.842869	0.415385
PMP signature	PMP253	0.679576	0.593304	0.180556	0.475	0.683333	0.0208208	0.861111	0.578125	0.62	0.863915	0.791278	0.86889	0.661538
PMP signature	PMP254	0.910451	0.905804	0.568056	0.691667	0.716667	0.2999	0.611111	0.765625	0.64	0.950005	0.993611	0.947019	0.784615
PMP signature	PMP255	0.851253	0.663393	0.12066	0.6	0.533333	0.517518	0.305556	0.171875	0.44	0.991639	0.993205	0.991532	0.292308
PMP signature	PMP256	0.712082	0.646875	0.835764	0.533333	0.783333	1	0.583333	0.015625	0.54	0.97326	0.997769	0.971582	0.276923
PMP signature	PMP257	0.77815	0.640625	0.994965	0.441667	0.916667	0	0.5	0	0.54	0.99396	0.99503	0.993887	0.169231
PMP signature	PMP258	0.51965	0.333482	0.142361	0.475	0.4	0.997397	0.472222	0.9375	0.42	0.249759	0.534077	0.230286	0.630769
PMP signature	PMP259	0.794163	0.573661	0.942882	0.216667	0.666667	0.788989	0.333333	0	0.58	0.991477	0.991481	0.991477	0.184615
PMP signature	PMP260	0.832286	0.910714	0.986632	0.383333	0.866667	0.681481	0.444444	0.234375	0.66	0.951923	0.947363	0.952235	0.323077
PMP signature	PMP261	0.628257	0.533482	0.00277778	0.525	0.466667	0.9998	0.305556	0.5625	0.46	0.302959	0.557708	0.285511	0.338462
PMP signature	PMP262	0.668844	0.388393	0.362847	0.308333	0.333333	0.957758	0.555556	0.3125	0.6	0.688121	0.612982	0.693267	0.0307692
PMP signature	PMP263	0.765427	0.610268	0.147396	0.633333	0.583333	0.0228228	0.666667	0	0.36	0.633068	0.630325	0.633256	0.261538
PMP signature	PMP264	0.767332	0.748661	0.998611	0.55	0.716667	0.240841	0.75	0	0.84	0.941463	0.99645	0.937696	0.6
PMP signature	PMP265	0.657823	0.816964	0.992535	0.633333	0.55	0.83964	0.722222	0.65625	0.68	0.69838	0.798884	0.691496	0.661538
PMP signature	PMP266	0.810481	0.537054	0.990104	0.558333	0.666667	0.985185	0.388889	0.625	0.66	0.980301	0.987424	0.979813	0.4
PMP signature	PMP267	0.783087	0.529018	1	0.358333	0.666667	0	0.416667	0	0.68	1	1	1	0.123077
PMP signature	PMP268	0.585035	0.519196	0.505903	0.5	0.666667	0.0002002	0.111111	0	0.46	0.445487	0.30071	0.455403	0.323077
PMP signature	PMP269	0.703679	0.38125	1	0.458333	0.433333	1	0.361111	0.25	0.32	0.985294	0.993103	0.984759	0.353846
PMP signature	PMP270	0.821009	0.570536	1	0.35	0.366667	1	0.194444	0.703125	0.26	0.993265	0.997262	0.992991	0.338462
PMP signature	PMP271	0.753169	0.642411	0.99809	0.458333	0.766667	0.983383	0.555556	0.828125	0.7	0.919625	0.988438	0.914912	0.492308
PMP signature	PMP272	0.657951	0.236607	0.872222	0.691667	0.366667	0.00640641	0.527778	0.890625	0.62	0.868122	0.859635	0.868703	0.615385
PMP signature	PMP273	0.639841	0.685268	1	0.616667	0.6	0.124725	0.888889	0.125	0.78	0.833697	0.991176	0.822911	0.784615
PMP signature	PMP274	0.481242	0.435714	0.911458	0.125	0.333333	0	0.722222	0.9375	0.6	0.448783	0.494726	0.445636	0.830769
PMP signature	PMP275	0.786574	0.691964	0.968924	0.791667	0.7	0.812813	0.583333	0.4375	0.72	0.749662	0.932252	0.737156	0.107692
PMP signature	PMP276	0.739457	0.516964	0.999653	0.533333	0.45	0.9998	0.555556	0.515625	0.42	0.855802	0.812982	0.858735	0.492308
PMP signature	PMP277	0.635995	0.461607	0.560069	0.5	0.416667	1	0.416667	0.40625	0.46	0.648899	0.517343	0.657909	0.569231
PMP signature	PMP278	0.646556	0.269196	1	0.2	0.483333	0.0192192	0.472222	0.328125	0.32	0.976953	0.950913	0.978737	0.169231
PMP signature	PMP279	0.674085	0.387946	0.0720486	0.525	0.333333	0	0.361111	0.109375	0.72	0.969516	0.985598	0.968414	0.707692
PMP signature	PMP280	0.932428	0.667857	0.979167	0.366667	0.666667	0.999199	0.555556	0.75	0.66	0.999811	1	0.999799	0.523077
PMP signature	PMP281	0.743551	0.505357	0.102778	0.325	0.8	0.0236236	0.5	0.234375	0.58	0.942282	0.931339	0.943031	0.323077
PMP signature	PMP282	0.619251	0.639732	0.823611	0.95	0.85	0.24044	0.583333	0.796875	0.6	0.825746	0.877485	0.822203	0.184615
PMP signature	PMP283	0.925618	0.716518	0.972222	0.4	0.75	0.999399	0.583333	0.796875	0.8	0.998882	0.999899	0.998812	0.476923
PMP signature	PMP284	0.552459	0.432143	0.0211806	0.458333	0.733333	0.105906	0.5	0.96875	0.68	0.548623	0.79858	0.531503	0.646154
PMP signature	PMP285	0.542567	0.636161	0.979688	0.6	0.466667	0.366166	0.527778	0	0.3	0.544768	0.224848	0.56668	0.215385
PMP signature	PMP286	0.70946	0.627232	0	0.391667	0.8	0	0.916667	0.265625	0.74	0.875104	0.960852	0.869231	0.615385
PMP signature	PMP287	0.609422	0.267857	0	0.741667	0.633333	0	0.611111	0.390625	0.78	0.738285	0.939757	0.724485	0.384615
PMP signature	PMP288	0.847824	0.650893	0.995833	0.241667	0.8	0.995996	0.583333	0.390625	0.7	0.965784	0.983773	0.964552	0.230769
PMP signature	PMP289	0.646419	0.295982	1	0.575	0.816667	0.155355	0.611111	0.921875	0.54	0.972233	0.994523	0.970706	0.738462
PMP signature	PMP290	0.73517	0.316518	0.956597	0.425	0.55	0.337538	0.555556	0.75	0.68	0.942574	0.952535	0.941892	0.369231
PMP signature	PMP291	0.762106	0.624107	0.106076	0.541667	0.7	0.0598599	0.694444	0.78125	0.92	0.933563	0.778093	0.944212	0.6
PMP signature	PMP292	0.779363	0.391071	0.697049	0.591667	0.683333	0.580781	0.472222	0.21875	0.44	0.924397	0.98002	0.920587	0.430769
PMP signature	PMP293	0.571594	0.3	1	0.733333	0.8	0.435636	0.666667	0.84375	0.64	0.917531	0.896856	0.918947	0.0307692
PMP signature	PMP294	0.789841	0.898214	0.984201	0.141667	0.883333	0.679279	0.694444	0.203125	0.5	0.852233	0.858621	0.851795	0.784615
PMP signature	PMP295	0.804687	0.467857	0.915104	0.525	0.45	0.0566567	0.583333	0.984375	0.46	0.902214	0.967951	0.897712	0.4
PMP signature	PMP296	0.819161	0.443304	0.999826	0.458333	0.516667	0.0004004	0.527778	0.6875	0.48	0.956604	0.999899	0.953639	0.707692
PMP signature	PMP297	0.575257	0.471875	0.0713542	0.741667	0.416667	0.0216216	0.5	0.15625	0.72	0.768035	0.775254	0.76754	0.630769
PMP signature	PMP298	0.521619	0.597321	0.209028	0.391667	0.866667	0.749149	0.472222	0.015625	0.52	0.354202	0.131339	0.369467	0.292308
PMP signature	PMP299	0.80597	0.777232	0.925347	0.341667	0.7	0	0.833333	0.75	0.5	0.880676	0.86643	0.881651	0.569231
PMP signature	PMP300	0.716007	0.446429	1	0.4	0.8	1	0.472222	0.390625	0.8	0.990885	0.988032	0.991081	0.323077
PMP signature	PMP301	0.695803	0.571875	0.894792	0.658333	0.633333	0.109109	0.861111	0.9375	0.64	0.686951	0.868053	0.674546	0.523077
PMP signature	PMP302	0.746228	0.551339	0.98125	0.258333	0.816667	0.323323	0.388889	0.46875	0.66	0.870475	0.86856	0.870606	0.0923077
PMP signature	PMP303	0.846066	0.568304	1	0.591667	0.766667	0.998398	0.361111	0.140625	0.78	0.997191	1	0.996999	0.6
PMP signature	PMP304	0.799654	0.65	0.998958	0.6	0.733333	0.984785	0.666667	0.015625	0.82	0.986809	0.996755	0.986128	0.4
PMP signature	PMP305	0.904319	0.48125	0.394792	0.225	0.616667	1	0.333333	0.671875	0.72	0.999681	1	0.99966	0.553846
PMP signature	PMP306	0.696793	0.791518	1	0.625	0.783333	0.212012	0.833333	0	0.82	0.846037	0.98854	0.836276	0.569231
PMP signature	PMP307	0.559268	0.274107	1	0.533333	0.45	0.212412	0.5	0.296875	0.5	0.912187	0.958519	0.909014	0.261538
PMP signature	PMP308	0.541622	0.482589	0.763542	0.575	0.533333	0.019019	0.694444	0.53125	0.72	0.779574	0.734584	0.782656	0.830769
PMP signature	PMP309	0.866433	0.6625	0.718576	0.491667	0.516667	0.003003	0.444444	0.875	0.38	0.99541	0.998174	0.995221	0.692308
PMP signature	PMP310	0.752835	0.6875	0.721875	0.408333	0.666667	1	0.527778	0.328125	0.5	0.956812	0.944828	0.957633	0.538462
PMP signature	PMP311	0.78964	0.614286	1	0.858333	0.683333	1	0.472222	0.671875	0.78	0.96475	0.98073	0.963656	0.661538
PMP signature	PMP312	0.902887	0.612946	0.993576	0.541667	0.583333	0.83964	0.722222	0.84375	0.58	0.98885	0.99929	0.988135	0.353846
PMP signature	PMP313	0.814061	0.25	0.0829861	0.508333	0.666667	0	0.694444	0.703125	0.88	0.980522	0.982049	0.980418	0.753846
PMP signature	PMP314	0.843932	0.586161	0.994444	0.491667	0.75	0.984384	0.472222	0.640625	0.78	0.949895	0.977992	0.94797	0.676923
PMP signature	PMP315	0.667577	0.583036	0.000173611	0.408333	0.433333	0.921922	0.5	0.21875	0.54	0.450785	0.627485	0.438683	0.692308
PMP signature	PMP316	0.621809	0.335714	1	0.375	0.466667	0.887087	0.361111	0.65625	0.46	0.942054	0.940162	0.942184	0.753846
PMP signature	PMP317	0.585381	0.671875	0.801389	0.341667	0.45	0.537538	0.5	0.4375	0.62	0.435936	0.550304	0.428103	0.676923
PMP signature	PMP318	0.662803	0.795982	0.996528	0.466667	0.666667	1	0.555556	0.09375	0.62	0.696469	0.78002	0.690746	0.676923
PMP signature	PMP319	0.684433	0.602679	0.0645833	0.541667	0.733333	0.971972	0.694444	0.328125	0.72	0.939031	0.840467	0.945782	0.507692
PMP signature	PMP320	0.559348	0.542857	0.911632	0.366667	0.5	0.811211	0.888889	0.75	0.76	0.897533	0.901927	0.897232	0.276923
PMP signature	PMP321	0.6617	0.484821	0.926562	0.725	0.7	0	0.777778	0	0.72	0.930573	0.895943	0.932945	0.338462
PMP signature	PMP322	0.508067	0.578125	0.999132	0.375	0.55	0.984785	0.444444	0.703125	0.5	0.496236	0.592495	0.489643	0.384615
PMP signature	PMP323	0.675203	0.554911	0.422396	0.65	0.716667	0.0004004	0.222222	0	0.48	0.670873	0.591684	0.676297	0.292308
PMP signature	PMP324	0.548648	0.212946	0.808333	0.591667	0.466667	0.18959	0.638889	0.625	0.26	0.617341	0.677789	0.613201	0.553846
PMP signature	PMP325	0.481085	0.399107	0.462847	0.733333	0.183333	0.554955	0.527778	0.96875	0.18	0.15748	0.488844	0.134784	0.276923
PMP signature	PMP326	0.802765	0.764732	0.00451389	0.525	0.416667	0.00880881	0.611111	0.765625	0.66	0.720978	0.978398	0.703347	0.138462
PMP signature	PMP327	0.562657	0.412054	0.0536458	0.625	0.666667	1	0.805556	0.125	0.66	0.760526	0.466024	0.780697	0.384615
PMP signature	PMP328	0.681834	0.779911	0.10434	0.6	0.666667	1	0.777778	0.03125	0.36	0.622165	0.808722	0.609388	0.276923
PMP signature	PMP329	0.741354	0.577232	0.590278	0.591667	0.3	0.17037	0.722222	0.984375	0.68	0.678096	0.852941	0.66612	0.661538
PMP signature	PMP330	0.613058	0.554911	0.194271	0.633333	0.65	0	0.5	0	0.48	0.619422	0.779209	0.608478	0.415385
PMP signature	PMP331	0.492325	0.874554	0	0.558333	0.933333	0.0042042	0.833333	0.0625	0.52	0.348624	0.487525	0.339111	0.430769
PMP signature	PMP332	0.705001	0.428571	1	0.591667	0.1	0.669269	0.388889	0.9375	0.68	0.693497	0.797566	0.686369	0.261538
PMP signature	PMP333	0.778357	0.928571	0.129861	0.666667	0.8	0.0186186	0.5	0.28125	0.28	0.674163	0.836105	0.663071	0.815385
PMP signature	PMP334	0.871875	0.575893	0.240278	0.308333	0.766667	0.985385	0.388889	0.890625	0.68	0.983292	0.979006	0.983585	0.307692
PMP signature	PMP335	0.611601	0.279464	1	0.425	0.3	0.00580581	0.444444	1	0.58	0.62998	0.657606	0.628088	0.584615
PMP signature	PMP336	0.870231	0.597768	1	0.433333	0.716667	0	0.5	0.03125	0.6	1	1	1	0.0923077
PMP signature	PMP337	0.656959	0.38125	0.182118	0.491667	0.25	0.9998	0.305556	0.921875	0.52	0.638009	0.832759	0.62467	0.353846
PMP signature	PMP338	0.899668	0.582589	0.985069	0.216667	0.6	0.856456	0.388889	0.078125	0.62	0.999577	1	0.999548	0.0769231
PMP signature	PMP339	0.715669	0.911607	0.999306	0.408333	0.766667	1	0.555556	0.21875	0.6	0.639758	0.648986	0.639126	0.369231
PMP signature	PMP340	0.697036	0.454464	0.122222	0.533333	0.366667	1	0.333333	0.90625	0.46	0.697054	0.857708	0.68605	0.246154
PMP signature	PMP341	0.750645	0.338393	1	0.191667	0.283333	0.997998	0.444444	0.921875	0.6	0.84499	0.823732	0.846446	0.107692
PMP signature	PMP342	0.857747	0.616518	1	0.608333	0.583333	0.00640641	0.722222	0.1875	0.44	0.89912	0.921501	0.897587	0.230769
PMP signature	PMP343	0.518498	0.656696	0.878646	0.633333	0.766667	0.117117	0.583333	0	0.62	0.375286	0.690974	0.353664	0.723077
PMP signature	PMP344	0.523235	0.820536	0.613889	0.608333	0.516667	0	0.777778	0.484375	0.52	0.348429	0.40426	0.344605	0.707692
PMP signature	PMP345	0.502001	0.476339	0.999653	0.408333	0.466667	0.0584585	0.583333	0.765625	0.46	0.568218	0.690872	0.559817	0.553846
PMP signature	PMP346	0.871655	0.582143	1	0.433333	0.7	0	0.5	0	0.64	1	1	1	0.107692
PMP signature	PMP347	0.729735	0.504911	0.877431	0.441667	0.616667	0	0.222222	0	0.64	0.795665	0.766126	0.797688	0.153846
PMP signature	PMP348	0.504344	0.55	0	0.525	0.6	0.000600601	0.777778	0.984375	0.74	0.327203	0.420791	0.320792	0.8
PMP signature	PMP349	0.512291	0.490625	1	0.466667	0.35	1	0.25	0.03125	0.26	0.647358	0.546755	0.654249	0.184615
PMP signature	PMP350	0.504662	0.677679	0.778993	0.5	0.716667	0.918118	0.333333	0.453125	0.52	0.343761	0.381136	0.341201	0.461538
PMP signature	PMP351	0.653962	0.710268	0.366667	0.341667	0.75	1	0.5	0.59375	0.46	0.703418	0.891176	0.690558	0.4
PMP signature	PMP352	0.511756	0.708482	0.983333	0.591667	0.75	0.213413	0.638889	0	0.66	0.384609	0.734888	0.360617	0.661538
PMP signature	PMP353	0.74666	0.427232	0.68316	0.775	0.466667	1	0.416667	0.40625	0.52	0.98586	0.962069	0.987489	0.0769231
PMP signature	PMP354	0.675294	0.765179	0.401562	0.75	0.783333	0.858058	0.611111	0.21875	0.74	0.46187	0.705375	0.445192	0.107692
PMP signature	PMP355	0.84304	0.463393	1	0.575	0.55	1	0.611111	0.71875	0.58	0.951923	0.952637	0.951874	0.430769
PMP signature	PMP356	0.754776	0.458482	0.89809	0.508333	0.366667	1	0.416667	0.515625	0.62	0.858194	0.817343	0.860992	0.538462
PMP signature	PMP357	0.607353	0.775446	0	0.741667	0.616667	0.975976	0.722222	0.890625	0.72	0.34813	0.662475	0.3266	0.676923
PMP signature	PMP358	0.78141	0.553571	0.996528	0.516667	0.533333	0.960561	0.694444	1	0.38	0.774542	0.965822	0.761441	0.107692
PMP signature	PMP359	0.826404	0.676339	0.326389	0.391667	0.583333	1	0.277778	0.484375	0.48	0.905309	0.842089	0.909639	0.738462
PMP signature	PMP360	0.522669	0.497321	0.897569	0.275	0.666667	1	0.361111	0	0.68	0.647533	0.528905	0.655659	0.523077
PMP signature	PMP361	0.52115	0.264286	0.862674	0.208333	0.3	0.567167	0.444444	0.6875	0.6	0.50262	0.599087	0.496013	0.676923
PMP signature	PMP362	0.85716	0.696875	0.337326	0.375	0.6	1	0.388889	0.484375	0.48	0.924923	0.893712	0.927061	0.707692
PMP signature	PMP363	0.691779	0.254018	0	0.466667	0.616667	0.212813	0.25	0.8125	0.42	0.680098	0.731947	0.676547	0.815385
PMP signature	PMP364	0.705894	0.652679	0.978646	0.583333	0.583333	0.107908	0.777778	0	0.38	0.893243	0.854361	0.895906	0.138462
PMP signature	PMP365	0.697511	0.429911	0.999479	0.683333	0.166667	0.999199	0.194444	0.875	0.4	0.814941	0.799797	0.815978	0.184615
PMP signature	PMP366	0.799231	0.766071	1	0.275	0.316667	0.999199	0.388889	0.703125	0.32	0.897332	0.820385	0.902602	0.523077
PMP signature	PMP367	0.624987	0.576339	1	0.3	0.75	1	0.444444	0	0.74	0.735262	0.744219	0.734648	0.384615
PMP signature	PMP368	0.674661	0.702679	0.527083	0.45	0.5	0.955556	0.5	0.4375	0.6	0.482538	0.513895	0.48039	0.384615
PMP signature	PMP369	0.587027	0.623661	0.922917	0.575	0.516667	0.696897	0.444444	0.546875	0.5	0.523476	0.661156	0.514046	0.692308
PMP signature	PMP370	0.514163	0.619643	0	0.675	0.65	0.0326326	0.722222	0.234375	0.74	0.491171	0.266531	0.506558	0.430769
PMP signature	PMP371	0.576826	0.439286	0.104861	0.616667	0.7	0.963163	0.5	0.03125	0.34	0.573471	0.7786	0.559421	0.4
PMP signature	PMP372	0.611456	0.565179	0.226042	0.358333	0.0833333	0.25045	0.444444	0.453125	0.56	0.440448	0.643002	0.426575	0.923077
PMP signature	PMP373	0.599981	0.90625	0.720486	0.258333	0.783333	0.696096	0.694444	0	0.46	0.443673	0.357911	0.449547	0.8
PMP signature	PMP374	0.562707	0.426339	0.272049	0.45	0.45	0.0960961	0.472222	0.6875	0.34	0.466889	0.604361	0.457473	0.184615
PMP signature	PMP375	0.538815	0.453125	0.997917	0.458333	0.483333	0.0012012	0.444444	0.328125	0.36	0.408917	0.732454	0.386757	0.692308
PMP signature	PMP376	0.682608	0.317857	0.600521	0.483333	0.55	0.001001	0.611111	0.46875	0.6	0.902734	0.880629	0.904249	0.569231
PMP signature	PMP377	0.848444	0.610714	0.922396	0.358333	0.716667	0.0444444	0.472222	0.328125	0.64	0.936112	0.93286	0.936335	0.323077
PMP signature	PMP378	0.539616	0.853571	0.41684	0.266667	0.633333	0	0.694444	0.375	0.3	0.305456	0.259838	0.30858	0.507692
PMP signature	PMP379	0.567682	0.460268	1	0.35	0.783333	1	0.472222	0.046875	0.68	0.846856	0.49929	0.870662	0.307692
PMP signature	PMP380	0.545852	0.677679	0.349479	0.6	0.766667	0.404805	0.888889	0.71875	0.54	0.167252	0.469777	0.146531	0.476923
PMP signature	PMP381	0.536759	0.426786	0.0732639	0.833333	0.25	0.712312	0.583333	0.671875	0.8	0.80816	0.979209	0.796445	0.953846
PMP signature	PMP382	0.555377	0.558036	0.990799	0.391667	0.65	1	0.305556	0	0.7	0.647098	0.565517	0.652686	0.569231
PMP signature	PMP383	0.511359	0.482143	0.0786458	0.358333	0.266667	0	0.333333	1	0.36	0.541907	0.509939	0.544097	0.569231
PMP signature	PMP384	0.762015	0.592857	0	0.283333	0.5	1	0.305556	0.3125	0.38	0.918383	0.928093	0.917718	0.461538
PMP signature	PMP385	0.51667	0.732589	0.988021	0.633333	0.783333	0.232032	0.694444	0	0.6	0.426315	0.751927	0.404012	0.553846
PMP signature	PMP386	0.76375	0.697768	0.0197917	0.383333	0.633333	0.805806	0.472222	0.984375	0.62	0.794085	0.895639	0.787129	0.723077
PMP signature	PMP387	0.510429	0.364732	0.492535	0.533333	0.416667	1	0.333333	0.890625	0.48	0.47865	0.464097	0.479647	0.153846
PMP signature	PMP388	0.758846	0.687054	0.0255208	0.516667	0.466667	0.004004	0.333333	0.921875	0.3	0.766286	0.903854	0.756863	0.523077
PMP signature	PMP389	0.533622	0.724554	0.123611	0.35	0.9	0.993994	0.555556	0.03125	0.52	0.604066	0.333976	0.622565	0.523077
PMP signature	PMP390	0.681908	0.664286	0.994792	0.891667	0.666667	1	0.444444	0.453125	0.78	0.797901	0.763083	0.800286	0.723077
PMP signature	PMP391	0.730865	0.629464	0.696701	0.566667	0.7	0.913514	0.75	0.640625	0.42	0.749772	0.861156	0.742143	0.430769
PMP signature	PMP392	0.584778	0.2	0.00243056	0.425	0.516667	0	0.416667	0.640625	0.7	0.743375	0.69645	0.746589	0.938462
PMP signature	PMP393	0.682746	0.524554	0.724653	0.6	0.733333	0.9998	0.472222	0.28125	0.78	0.726179	0.75355	0.724305	0.492308
PMP signature	PMP394	0.625732	0.5375	0.624653	0.35	0.6	1	0.583333	0.171875	0.64	0.537941	0.743306	0.523875	0.307692
PMP signature	PMP395	0.618965	0.690625	0.000520833	0.583333	0.5	0.0556557	0.611111	0.71875	0.76	0.490352	0.77931	0.47056	0.261538
PMP signature	PMP396	0.688646	0.597768	0.933333	0.225	0.433333	0.741942	0.444444	0.765625	0.66	0.688166	0.803347	0.680277	0.630769
PMP signature	PMP397	0.60037	0.829018	1	0.483333	0.7	1	0.555556	0.015625	0.52	0.55307	0.542901	0.553766	0.692308
PMP signature	PMP398	0.568931	0.420982	1	0.316667	0.25	0	0.416667	0.796875	0.48	0.418513	0.625761	0.404318	0.430769
PMP signature	PMP399	0.806875	0.395536	0.0548611	0.633333	0.483333	0.00940941	0.416667	0.9375	0.32	0.852733	0.961258	0.8453	0.738462
PMP signature	PMP400	0.5381	0.522768	0.497569	0.308333	0.35	1	0.222222	1	0.3	0.434649	0.601318	0.423233	0.661538
PMP signature	PMP401	0.625277	0.311607	0.451389	0.466667	0.416667	0	0.555556	0.578125	0.66	0.759121	0.737525	0.7606	0.6
PMP signature	PMP402	0.785499	0.462946	0.867708	0.558333	0.583333	0	0.222222	0.140625	0.68	0.861802	0.846552	0.862847	0.261538
PMP signature	PMP403	0.631049	0.167411	0.941493	0.633333	0.333333	0.162763	0.638889	0.953125	0.5	0.788286	0.821197	0.786032	0.569231
PMP signature	PMP404	0.64056	0.385268	0.884375	0.741667	0.183333	0.484084	0.527778	0.984375	0.3	0.52845	0.811663	0.509051	0.153846
PMP signature	PMP405	0.651718	0.466964	0.0401042	0.55	0.716667	1	0.777778	0.09375	0.7	0.907012	0.635598	0.925602	0.4
PMP signature	PMP406	0.82593	0.770982	0.147569	0.575	0.733333	1	0.944444	0.0625	0.4	0.868863	0.954158	0.863021	0.246154
PMP signature	PMP407	0.635777	0.569196	0.469792	0.691667	0.25	0.0222222	0.805556	1	0.54	0.43251	0.678296	0.415676	0.784615
PMP signature	PMP408	0.726348	0.551786	0.167361	0.516667	0.566667	0.000600601	0.5	0	0.6	0.831584	0.919574	0.825558	0.415385
PMP signature	PMP409	0.635957	0.903125	0.0125	0.383333	0.766667	0.371772	0.75	0.046875	0.66	0.684038	0.660041	0.685682	0.430769
PMP signature	PMP410	0.587026	0.354911	0.995313	0.725	0.183333	0.426426	0.305556	0.953125	0.4	0.52189	0.74716	0.50646	0.246154
PMP signature	PMP411	0.84142	0.931696	0.163715	0.666667	0.7	0.136737	0.527778	0.53125	0.42	0.810858	0.888438	0.805545	0.815385
PMP signature	PMP412	0.869811	0.571875	0.615451	0.558333	0.7	0.815415	0.277778	0.46875	0.64	0.97798	0.982353	0.977681	0.246154
PMP signature	PMP413	0.526265	0.288839	1	0.475	0.416667	0	0.611111	1	0.66	0.453048	0.56643	0.445282	0.707692
PMP signature	PMP414	0.85186	0.546875	1	0.475	0.816667	0	0.527778	0	0.6	1	1	1	0.0307692
PMP signature	PMP415	0.623761	0.308036	0.185243	0.525	0.3	0.9996	0.194444	0.890625	0.52	0.64033	0.86998	0.624601	0.338462
PMP signature	PMP416	0.858199	0.533929	0.967187	0.225	0.733333	0.898098	0.472222	0.046875	0.54	0.993206	0.994219	0.993137	0.169231
PMP signature	PMP417	0.715143	0.926786	0.992361	0.366667	0.666667	0.997998	0.527778	0.15625	0.62	0.747347	0.630426	0.755356	0.430769
PMP signature	PMP418	0.616427	0.427232	0.161632	0.533333	0.45	1	0.305556	0.78125	0.5	0.573042	0.786004	0.558455	0.230769
PMP signature	PMP419	0.571669	0.241964	0.806944	0.6	0.383333	0.0114114	0.472222	0.9375	0.56	0.585427	0.747465	0.574328	0.0615385
PMP signature	PMP420	0.779233	0.587054	0.999653	0.658333	0.633333	0	0.805556	0.203125	0.32	0.741938	0.870284	0.733148	0.323077
PMP signature	PMP421	0.590059	0.728571	0.962674	0.541667	0.75	0.409209	0.666667	0	0.66	0.619838	0.806085	0.607081	0.615385
PMP signature	PMP422	0.607573	0.851339	0.720833	0.566667	0.5	0.5	0.805556	0.5625	0.72	0.502113	0.505274	0.501896	0.661538
PMP signature	PMP423	0.641944	0.591071	0.00260417	0.491667	0.533333	0.983183	0.388889	0.171875	0.58	0.838066	0.605578	0.85399	0.384615
PMP signature	PMP424	0.843366	0.553125	1	0.425	0.8	0	0.5	0	0.62	1	1	1	0.0307692
PMP signature	PMP425	0.699173	0.479911	0.901563	0.558333	0.683333	0	0.222222	0	0.64	0.733253	0.748986	0.732175	0.246154
PMP signature	PMP426	0.564067	0.483929	0.994271	0.475	0.333333	1	0.222222	0	0.32	0.840498	0.744422	0.847078	0.230769
PMP signature	PMP427	0.601006	0.5625	0.979514	0.425	0.266667	1	0.25	0.03125	0.3	0.864383	0.771095	0.870773	0.261538
PMP signature	PMP428	0.716759	0.745536	0.651215	0.425	0.716667	0.997798	0.416667	0.421875	0.64	0.751651	0.75568	0.751375	0.476923
PMP signature	PMP429	0.552837	0.635268	0.652778	0.466667	0.766667	0.999399	0.583333	0.375	0.42	0.538306	0.775558	0.522055	0.353846
PMP signature	PMP430	0.624805	0.732589	0.967361	0.616667	0.716667	0.797397	0.722222	0	0.72	0.618635	0.896653	0.599593	0.846154
PMP signature	PMP431	0.658073	0.392857	0.702951	0.85	0.55	1	0.361111	0.375	0.3	0.943979	0.947972	0.943705	0.107692
PMP signature	PMP432	0.763927	0.791071	0.570833	0.791667	0.716667	0.918118	0.583333	0.234375	0.78	0.634784	0.821805	0.621975	0.0923077
PMP signature	PMP433	0.817742	0.450893	1	0.558333	0.516667	0.9998	0.527778	0.578125	0.56	0.944174	0.950203	0.943761	0.461538
PMP signature	PMP434	0.718272	0.434375	0.878993	0.516667	0.483333	1	0.444444	0.390625	0.54	0.832813	0.815314	0.834012	0.538462
PMP signature	PMP435	0.552176	0.321429	0.994792	0.158333	0.35	0.118318	0.305556	0.109375	0.3	0.883848	0.613489	0.902366	0.384615
PMP signature	PMP436	0.725795	0.629018	0.0340278	0.466667	0.4	0.356156	0.388889	0.015625	0.68	0.976842	0.893205	0.982571	0.815385
PMP signature	PMP437	0.807831	0.675893	0.56441	0.283333	0.616667	0.9996	0.5	0.609375	0.62	0.930189	0.893712	0.932688	0.676923
PMP signature	PMP438	0.71982	0.713393	0.000173611	0.291667	0.783333	0.998398	0.388889	0.03125	0.74	0.863018	0.740162	0.871433	0.415385
PMP signature	PMP439	0.664227	0.833036	0.854167	0.816667	0.666667	0.824024	0.5	0.171875	0.58	0.705349	0.734888	0.703326	0.138462
PMP signature	PMP440	0.795137	0.697321	0.36684	0.308333	0.633333	1	0.555556	0.625	0.64	0.926087	0.87789	0.929388	0.738462
PMP signature	PMP441	0.588473	0.352232	0	0.383333	0.45	0.864665	0.527778	0.875	0.7	0.325064	0.682353	0.300592	0.569231
PMP signature	PMP442	0.530629	0.367857	0.0555556	0.4	0.5	0.655055	0.333333	0.96875	0.68	0.488727	0.759331	0.470192	0.815385
PMP signature	PMP443	0.64881	0.71875	0	0.358333	0.716667	0.143544	0.833333	0.015625	0.68	0.771019	0.657708	0.77878	0.661538
PMP signature	PMP444	0.84672	0.695982	0.995486	0.191667	0.8	1	0.472222	0	0.78	0.977441	0.946146	0.979584	0.276923
PMP signature	PMP445	0.507358	0.371875	0.941493	0.491667	0.516667	0.379179	0.444444	0.3125	0.4	0.872029	0.898479	0.870217	0.707692
PMP signature	PMP446	0.621747	0.394643	0.882812	0.358333	0.533333	0.258258	0.583333	0.671875	0.66	0.744896	0.829006	0.739136	0.215385
PMP signature	PMP447	0.675708	0.614286	0.00711806	0.483333	0.55	0.698298	0.611111	0.09375	0.86	0.801237	0.600507	0.814985	0.584615
PMP signature	PMP448	0.631726	0.46875	0.149479	0.483333	0.65	0.998999	0.361111	0.03125	0.4	0.662863	0.743509	0.65734	0.338462
PMP signature	PMP449	0.506898	0.64375	0.142708	0.558333	0.233333	0.0106106	0.305556	0.28125	0.44	0.210615	0.540467	0.188023	0.938462
PMP signature	PMP450	0.6171	0.887054	0.711111	0.191667	0.783333	0.816817	0.722222	0	0.48	0.490814	0.378093	0.498534	0.8
PMP signature	PMP451	0.779261	0.45625	0.480556	0.433333	0.483333	0.178178	0.444444	0.796875	0.38	0.864526	0.919574	0.860756	0.353846
PMP signature	PMP452	0.745604	0.536607	0.994792	0.391667	0.466667	0.0206206	0.416667	0.40625	0.4	0.861178	0.969675	0.853747	0.692308
PMP signature	PMP453	0.651039	0.255357	0.742361	0.558333	0.75	0.002002	0.472222	0.28125	0.66	0.927966	0.933469	0.927589	0.646154
PMP signature	PMP454	0.681577	0.408482	0.973785	0.441667	0.783333	0.474875	0.555556	0.078125	0.58	0.894146	0.914097	0.89278	0.307692
PMP signature	PMP455	0.682323	0.880804	0.296528	0.241667	0.683333	0	0.611111	0.625	0.34	0.442139	0.338742	0.449221	0.461538
PMP signature	PMP456	0.697081	0.609821	0.990104	0.258333	0.866667	1	0.444444	0.046875	0.78	0.953977	0.726065	0.969588	0.215385
PMP signature	PMP457	0.706256	0.753125	0.878819	0.491667	0.7	0.367167	0.916667	0.734375	0.6	0.534327	0.839655	0.513414	0.4
PMP signature	PMP458	0.637208	0.613839	0.928299	0.25	0.816667	0.455455	0.388889	0.359375	0.3	0.530036	0.16146	0.555281	0.0307692
PMP signature	PMP459	0.790587	0.694196	0.994792	0.508333	0.733333	1	0.305556	0	0.78	0.974287	0.945335	0.976271	0.569231
PMP signature	PMP460	0.580038	0.641518	0.892882	0.35	0.583333	1	0.777778	0	0.6	0.626924	0.418458	0.641203	0.569231
PMP signature	PMP461	0.783023	0.65625	0.0307292	0.233333	0.433333	1	0.388889	0	0.64	0.973234	0.917951	0.977021	0.646154
PMP signature	PMP462	0.601427	0.765179	0.969792	0.65	0.733333	0.580581	0.75	0	0.72	0.609911	0.858114	0.59291	0.646154
PMP signature	PMP463	0.567008	0.617411	0.0671875	0.416667	0.633333	0.352152	0.5	0.90625	0.54	0.563615	0.775254	0.549119	0.723077
PMP signature	PMP464	0.508068	0.429911	0.858854	0.466667	0.516667	0.933333	0.361111	0.734375	0.34	0.378485	0.495639	0.37046	0.0615385
PMP signature	PMP465	0.855006	0.747321	0.0475694	0.433333	0.533333	0.322322	0.416667	1	0.28	0.948887	0.954462	0.948505	0.492308
PMP signature	PMP466	0.646313	0.755357	0.0479167	0.325	0.733333	0.998799	0.527778	0.15625	0.48	0.798402	0.542292	0.815944	0.476923
PMP signature	PMP467	0.761499	0.701339	0.996701	0.85	0.683333	1	0.444444	0.5	0.86	0.907123	0.865923	0.909945	0.723077
PMP signature	PMP468	0.785913	0.702679	0.609896	0.616667	0.55	0.985185	0.805556	0.625	0.56	0.941918	0.900203	0.944775	0.384615
PMP signature	PMP469	0.717382	0.31875	0.0078125	0.4	0.633333	0	0.611111	0.75	0.78	0.939207	0.813083	0.947845	0.815385
PMP signature	PMP470	0.794815	0.665625	0.805382	0.533333	0.666667	0.993994	0.472222	0.40625	0.72	0.850614	0.839757	0.851357	0.630769
PMP signature	PMP471	0.526502	0.498661	0.526563	0.375	0.633333	0.996797	0.555556	0.15625	0.54	0.30714	0.588438	0.287873	0.338462
PMP signature	PMP472	0.545944	0.411161	0.996181	0.391667	0.55	0.9998	0.444444	0.578125	0.3	0.815136	0.502333	0.836561	0.661538
PMP signature	PMP473	0.607281	0.538393	0.919097	0.283333	0.533333	0.435836	0.527778	0.671875	0.64	0.562978	0.732353	0.551377	0.6
PMP signature	PMP474	0.681614	0.858929	0.992882	0.408333	0.683333	1	0.555556	0.046875	0.58	0.713482	0.61856	0.719984	0.676923
PMP signature	PMP475	0.547441	0.679018	0	0.6	0.766667	1	0.583333	0.15625	0.78	0.770115	0.464503	0.791047	0.553846
PMP signature	PMP476	0.655234	0.360714	0.312326	0.708333	0.5	0.0028028	0.277778	0.84375	0.2	0.510604	0.854767	0.487031	0.815385
PMP signature	PMP477	0.518628	0.519643	0.556597	0.666667	0.666667	0	0.833333	0	0.74	0.705726	0.468053	0.722005	0.415385
PMP signature	PMP478	0.712313	0.415625	0.302778	0.658333	0.65	0.000600601	0.5	0.234375	0.56	0.814148	0.849696	0.811713	0.476923
PMP signature	PMP479	0.756792	0.477679	0.812153	0.683333	0.65	0	0.222222	0.125	0.72	0.779659	0.776978	0.779842	0.246154
PMP signature	PMP480	0.567392	0.145536	0.897396	0.608333	0.483333	0.533934	0.555556	0.859375	0.46	0.677439	0.729817	0.673852	0.492308
PMP signature	PMP481	0.581493	0.379464	0.840278	0.816667	0.233333	0.442643	0.555556	1	0.26	0.387931	0.775963	0.361353	0.184615
PMP signature	PMP482	0.847645	0.828125	0.717535	0.55	0.733333	1	0.861111	0.078125	0.34	0.938459	0.991785	0.934806	0.2
PMP signature	PMP483	0.592228	0.608482	0.00260417	0.675	0.25	0.0274274	0.777778	1	0.5	0.172141	0.2714	0.165342	0.738462
PMP signature	PMP484	0.730138	0.661607	0.987153	0.583333	0.633333	0.0630631	0.5	0.03125	0.52	0.947801	0.994118	0.944629	0.353846
PMP signature	PMP485	0.705301	0.925893	0.812847	0.433333	0.816667	0.0048048	0.722222	0.0625	0.56	0.893132	0.981643	0.88707	0.369231
PMP signature	PMP486	0.67044	0.773214	0.681424	0.433333	0.866667	0.12032	0.527778	0.046875	0.46	0.968287	0.942191	0.970074	0.738462
PMP signature	PMP487	0.886182	0.920089	0.921007	0.675	0.733333	0.19039	0.472222	0.65625	0.48	0.959458	0.998276	0.956799	0.630769
PMP signature	PMP488	0.861708	0.585714	0.00138889	0.716667	0.75	0.591992	0.527778	0.21875	0.54	0.9544	0.937931	0.955528	0.430769
PMP signature	PMP489	0.788429	0.801339	1	0.508333	0.783333	0.986186	0.555556	0	0.32	0.991633	0.999087	0.991122	0.0153846
PMP signature	PMP490	0.801193	0.535268	0.65191	0.491667	0.766667	0	0.5	0.078125	0.64	0.996977	0.995436	0.997082	0.215385
PMP signature	PMP491	0.516134	0.315179	0	0.516667	0.366667	0.992793	0.472222	0.96875	0.66	0.221212	0.41146	0.208182	0.6
PMP signature	PMP492	0.754948	0.471875	0.467535	0.208333	0.6	0.835035	0.5	0.078125	0.72	0.983233	0.984381	0.983155	0.230769
PMP signature	PMP493	0.867774	0.925446	1	0.341667	0.8	0.891091	0.472222	0.1875	0.58	0.985216	0.991582	0.98478	0.307692
PMP signature	PMP494	0.64112	0.441518	0	0.583333	0.45	0.997598	0.361111	0.75	0.48	0.293051	0.537525	0.276307	0.384615
PMP signature	PMP495	0.619662	0.308036	0.0708333	0.216667	0.166667	0.998799	0.527778	0.8125	0.74	0.397104	0.248884	0.407256	0.153846
PMP signature	PMP496	0.714409	0.539286	0.241493	0.55	0.633333	0.0116116	0.777778	0.1875	0.44	0.287694	0.398884	0.280079	0.461538
PMP signature	PMP497	0.645698	0.679911	1	0.65	0.65	0.0528529	0.527778	0.015625	0.56	0.932315	0.996349	0.927929	0.507692
PMP signature	PMP498	0.69056	0.869196	0.999826	0.608333	0.483333	0.5	0.75	0.53125	0.64	0.777344	0.886105	0.769895	0.646154
PMP signature	PMP499	0.764999	0.647321	1	0.525	0.716667	0.622623	0.361111	0.40625	0.5	0.959718	0.97211	0.958869	0.338462
PMP signature	PMP500	0.792535	0.480804	0.998611	0.45	0.8	0	0.5	0.09375	0.84	0.998193	1	0.998069	0.292308
PMP signature	PMP501	0.616123	0.478125	0.147569	0.525	0.683333	0.0002002	0.222222	0.03125	0.58	0.305781	0.105477	0.3195	0.292308
PMP signature	PMP502	0.636751	0.482143	1	0.508333	0.316667	1	0.277778	0.171875	0.24	0.969197	0.992394	0.967608	0.369231
PMP signature	PMP503	0.688591	0.527232	1	0.425	0.233333	0.9998	0.277778	0.203125	0.16	0.984917	0.996247	0.984141	0.276923
PMP signature	PMP504	0.67919	0.673661	1	0.383333	0.666667	0.912112	0.361111	0.4375	0.44	0.917486	0.98641	0.912765	0.430769
PMP signature	PMP505	0.688611	0.278571	0.995139	0.608333	0.35	0.0448448	0.444444	0.71875	0.44	0.91155	0.925761	0.910577	0.569231
PMP signature	PMP506	0.572025	0.398661	0.000173611	0.341667	0.65	0.968769	0.305556	0.8125	0.58	0.20481	0.0118661	0.218025	0.353846
PMP signature	PMP507	0.657482	0.455804	0	0.766667	0.5	0.9998	0.388889	0.109375	0.6	0.682614	0.499696	0.695143	0.246154
PMP signature	PMP508	0.793251	0.733482	1	0.741667	0.683333	0.794995	0.527778	0.34375	0.66	0.802855	0.959736	0.79211	0.123077
PMP signature	PMP509	0.749423	0.417411	0.699306	0.65	0.45	0.996997	0.611111	0.734375	0.68	0.774178	0.419371	0.79848	0.584615
PMP signature	PMP510	0.625956	0.412054	0.166146	0.583333	0.316667	1	0.472222	0.625	0.58	0.577209	0.414402	0.58836	0.615385
PMP signature	PMP511	0.658831	0.290179	1	0.133333	0.55	0.0670671	0.333333	0.09375	0.3	0.996821	0.992596	0.99711	0.153846
PMP signature	PMP512	0.670748	0.465625	0.611806	0.441667	0.283333	0	0.277778	0.03125	0.64	0.97943	0.987018	0.97891	0.8
PMP signature	PMP513	0.922191	0.683482	0.999653	0.316667	0.633333	0.971171	0.388889	0.640625	0.54	0.999954	1	0.999951	0.692308
PMP signature	PMP514	0.765586	0.623214	1	0.241667	0.7	0.841642	0.444444	0	0.58	0.988285	0.993915	0.987899	0.338462
PMP signature	PMP515	0.726239	0.635268	0.996007	0.725	0.783333	0.0004004	0.388889	0.34375	0.4	0.958307	0.989655	0.95616	0.276923
PMP signature	PMP516	0.924556	0.735714	0.994097	0.333333	0.766667	0.992993	0.416667	0.65625	0.56	0.999779	1	0.999764	0.661538
PMP signature	PMP517	0.605715	0.452679	0.701562	0.458333	0.7	0.0540541	0.305556	0.640625	0.34	0.799839	0.939554	0.790269	0.676923
PMP signature	PMP518	0.700338	0.367411	0.987674	0.35	0.566667	0.78979	0.25	0.9375	0.42	0.898892	0.976978	0.893544	0.8
PMP signature	PMP519	0.702879	0.709375	0.205382	0.308333	0.85	0	0.861111	0.078125	0.6	0.893808	0.972312	0.888431	0.523077
PMP signature	PMP520	0.596042	0.305357	0.00815972	0.725	0.616667	0	0.527778	0.34375	0.62	0.776506	0.958925	0.764011	0.384615
PMP signature	PMP521	0.849964	0.704464	1	0.3	0.783333	0.996196	0.472222	0.171875	0.54	0.986802	0.996247	0.986155	0.246154
PMP signature	PMP522	0.585197	0.353125	1	0.525	0.766667	0.0414414	0.583333	0.625	0.36	0.982056	0.99574	0.981119	0.676923
PMP signature	PMP523	0.796717	0.507589	1	0.541667	0.666667	0.0308308	0.333333	0.484375	0.58	0.98246	0.99929	0.981307	0.276923
PMP signature	PMP524	0.841519	0.852232	0.999653	0.466667	0.833333	0.159159	0.555556	0.5	0.66	0.986009	0.965822	0.987392	0.584615
PMP signature	PMP525	0.804938	0.501339	0.827951	0.575	0.75	0.647447	0.444444	0.109375	0.3	0.964568	0.996146	0.962405	0.323077
PMP signature	PMP526	0.625803	0.384821	1	0.558333	0.8	0.0516517	0.583333	0.65625	0.34	0.979287	0.996349	0.978118	0.0307692
PMP signature	PMP527	0.752565	0.911607	1	0.15	0.883333	0.668869	0.611111	0.109375	0.28	0.859325	0.898377	0.856651	0.692308
PMP signature	PMP528	0.78638	0.470089	0.960069	0.366667	0.45	0.0752753	0.555556	0.671875	0.34	0.944219	0.985497	0.941392	0.353846
PMP signature	PMP529	0.854491	0.611161	1	0.366667	0.616667	0.001001	0.416667	0.46875	0.32	0.994292	0.999797	0.993915	0.538462
PMP signature	PMP530	0.553326	0.682143	0.994792	0.475	0.616667	0.981982	0.5	0.6875	0.12	0.618915	0.722819	0.611798	0.276923
PMP signature	PMP531	0.635472	0.425446	0.0276042	0.508333	0.766667	0.00620621	0.555556	0.015625	0.66	0.780667	0.611156	0.792277	0.415385
PMP signature	PMP532	0.737094	0.916071	0.985938	0.275	0.733333	0	0.638889	0.6875	0.36	0.812412	0.815619	0.812193	0.446154
PMP signature	PMP533	0.724483	0.529464	1	0.375	0.766667	1	0.361111	0.0625	0.62	0.997315	0.999189	0.997187	0.230769
PMP signature	PMP534	0.768586	0.703125	0.997569	0.566667	0.716667	0.235636	0.861111	0.671875	0.48	0.86463	0.956288	0.858353	0.4
PMP signature	PMP535	0.727705	0.653571	1	0.2	0.816667	0.193193	0.277778	0.390625	0.44	0.903352	0.944219	0.900553	0.123077
PMP signature	PMP536	0.812494	0.655357	1	0.458333	0.716667	0.964364	0.333333	0.015625	0.6	0.99543	1	0.995117	0.430769
PMP signature	PMP537	0.755648	0.527679	1	0.691667	0.716667	0.958358	0.583333	0	0.64	0.984592	0.995132	0.98387	0.307692
PMP signature	PMP538	0.876742	0.5125	0.815972	0.283333	0.583333	1	0.25	0.5	0.56	0.999506	0.999899	0.999479	0.507692
PMP signature	PMP539	0.572573	0.680804	1	0.691667	0.683333	0.0324324	0.583333	0	0.6	0.815357	0.98854	0.803496	0.507692
PMP signature	PMP540	0.544098	0.567857	0	0.5	0.6	0.906306	0.5	0.8125	0.62	0.0919995	0.0308316	0.0961891	0.569231
PMP signature	PMP541	0.559699	0.508929	0.991319	0.508333	0.55	0.0404404	0.611111	0.28125	0.52	0.865963	0.871095	0.865612	0.815385
PMP signature	PMP542	0.834447	0.68125	0.876042	0.4	0.433333	0.001001	0.416667	0.453125	0.34	0.994701	0.998682	0.994429	0.646154
PMP signature	PMP543	0.756794	0.748214	0.921528	0.408333	0.6	0.998799	0.416667	0.359375	0.24	0.971297	0.967546	0.971554	0.446154
PMP signature	PMP544	0.783844	0.655804	1	0.808333	0.65	0.9996	0.444444	0.5625	0.68	0.980275	0.993509	0.979369	0.661538
PMP signature	PMP545	0.927373	0.721875	1	0.516667	0.55	0.982783	0.611111	0.890625	0.32	0.99844	1	0.998333	0.369231
PMP signature	PMP546	0.782632	0.283482	0.508854	0.516667	0.616667	0	0.5	0.4375	0.66	0.996281	0.994726	0.996388	0.738462
PMP signature	PMP547	0.830529	0.637946	1	0.458333	0.8	0.98018	0.416667	0.484375	0.6	0.959296	0.983773	0.957619	0.6
PMP signature	PMP548	0.637143	0.509375	0	0.441667	0.416667	0.986587	0.583333	0.515625	0.66	0.302244	0.499696	0.28872	0.753846
PMP signature	PMP549	0.61132	0.340179	1	0.375	0.516667	0.811812	0.388889	0.328125	0.34	0.942815	0.935497	0.943316	0.723077
PMP signature	PMP550	0.568487	0.528571	0.159375	0.366667	0.533333	0.61982	0.638889	0.53125	0.7	0.345374	0.385903	0.342598	0.569231
PMP signature	PMP551	0.641549	0.855804	1	0.383333	0.733333	0.983383	0.444444	0.015625	0.5	0.711616	0.824037	0.703916	0.630769
PMP signature	PMP552	0.648058	0.620982	0.573958	0.508333	0.733333	1	0.5	0.15625	0.4	0.930222	0.870791	0.934292	0.430769
PMP signature	PMP553	0.646202	0.673214	0.997743	0.316667	0.616667	0.396997	0.472222	0.15625	0.48	0.978182	0.955477	0.979737	0.0923077
PMP signature	PMP554	0.645237	0.510268	0.985069	0.691667	0.666667	0	0.75	0	0.6	0.949355	0.920284	0.951346	0.338462
PMP signature	PMP555	0.625621	0.462946	0.000173611	0.641667	0.816667	0	0.583333	0.3125	0.66	0.404925	0.289351	0.412841	0.507692
PMP signature	PMP556	0.738866	0.55	0.0368056	0.666667	0.866667	0.000600601	0.361111	0.078125	0.5	0.664996	0.512982	0.675408	0.369231
PMP signature	PMP557	0.605834	0.207589	0.440278	0.566667	0.6	0.165365	0.833333	0.890625	0.46	0.501456	0.629108	0.492713	0.723077
PMP signature	PMP558	0.473641	0.33125	0.204514	0.8	0.216667	0.606206	0.638889	0.984375	0.3	0.109716	0.353448	0.0930215	0.307692
PMP signature	PMP559	0.61635	0.775893	0.419965	0.583333	0.466667	0.0304304	0.611111	0.78125	0.38	0.429292	0.767343	0.406138	0.769231
PMP signature	PMP560	0.701321	0.555357	0.592708	0.641667	0.466667	0.226827	0.75	0	0.48	0.78133	0.716531	0.785768	0.261538
PMP signature	PMP561	0.565172	0.819643	0.00746528	0.291667	0.483333	0.843043	0.583333	0.296875	0.64	0.527799	0.438844	0.533892	0.6
PMP signature	PMP562	0.491346	0.381696	0.98559	0.558333	0.616667	0.955155	0.388889	0.453125	0.58	0.416836	0.639757	0.401567	0.276923
PMP signature	PMP563	0.855402	0.870536	0.213194	0.6	0.65	0.0434434	0.472222	0.515625	0.44	0.87251	0.859128	0.873427	0.861538
PMP signature	PMP564	0.852222	0.564732	0.671181	0.633333	0.833333	1	0.444444	0.046875	0.56	0.999057	0.999899	0.999	0.276923
PMP signature	PMP565	0.670921	0.789286	0.792882	0.383333	0.533333	0.937337	0.416667	0	0.34	0.880487	0.735193	0.890439	0.230769
PMP signature	PMP566	0.847901	0.625	0.999826	0.516667	0.85	0.000600601	0.472222	0	0.64	0.999967	1	0.999965	0.153846
PMP signature	PMP567	0.609225	0.339732	0.000694444	0.591667	0.25	0.941141	0.194444	0.8125	0.5	0.607492	0.856897	0.59041	0.6
PMP signature	PMP568	0.862245	0.522321	0.96684	0.283333	0.683333	0.777377	0.361111	0	0.58	0.999525	1	0.999493	0.107692
PMP signature	PMP569	0.750578	0.808482	1	0.266667	0.533333	0.998398	0.333333	0.421875	0.48	0.770577	0.754158	0.771701	0.692308
PMP signature	PMP570	0.651023	0.466964	0.0477431	0.583333	0.7	1	0.305556	0.75	0.52	0.569824	0.820183	0.552676	0.153846
PMP signature	PMP571	0.636852	0.267411	0.936458	0.55	0.466667	0.96997	0.194444	0.90625	0.6	0.74777	0.889959	0.738031	0
PMP signature	PMP572	0.750982	0.537946	0.862674	0.425	0.683333	0.00500501	0.611111	0.234375	0.44	0.74504	0.94645	0.731244	0.353846
PMP signature	PMP573	0.654853	0.729464	0.995833	0.583333	0.633333	0.260861	0.694444	0	0.74	0.611971	0.79716	0.599287	0.6
PMP signature	PMP574	0.590044	0.829911	0.829688	0.591667	0.466667	0.312913	0.833333	0.671875	0.62	0.478468	0.42211	0.482328	0.707692
PMP signature	PMP575	0.643182	0.388839	0.992014	0.541667	0.55	0.725325	0.583333	0.234375	0.64	0.915379	0.97789	0.911098	0.476923
PMP signature	PMP576	0.808869	0.599554	0.990625	0.441667	0.866667	0.00580581	0.5	0.046875	0.62	0.999376	1	0.999333	0.138462
PMP signature	PMP577	0.65821	0.541964	0.791146	0.475	0.716667	0	0.277778	0	0.54	0.704199	0.704361	0.704187	0.446154
PMP signature	PMP578	0.60955	0.404464	0.988542	0.5	0.35	1	0.333333	0.296875	0.4	0.817282	0.728296	0.823377	0.215385
PMP signature	PMP579	0.65453	0.608929	0.824306	0.508333	0.216667	1	0.472222	0.828125	0.34	0.726933	0.643712	0.732634	0.230769
PMP signature	PMP580	0.525928	0.689732	0.602778	0.391667	0.466667	0.781381	0.583333	0.6875	0.36	0.301594	0.150609	0.311936	0.615385
PMP signature	PMP581	0.597094	0.781696	0.623611	0.483333	0.9	0.951151	0.472222	0.09375	0.52	0.750605	0.964402	0.735961	0.4
PMP signature	PMP582	0.611154	0.770089	0.998437	0.641667	0.566667	0.515115	0.666667	0	0.76	0.492517	0.80284	0.471262	0.615385
PMP signature	PMP583	0.837735	0.525893	0.44809	0.816667	0.833333	1	0.472222	0.03125	0.62	0.986165	0.987323	0.986086	0.0615385
PMP signature	PMP584	0.670701	0.723214	0.458854	0.675	0.583333	0.924525	0.611111	0.4375	0.76	0.470224	0.605274	0.460974	0.123077
PMP signature	PMP585	0.830023	0.546875	0.997049	0.625	0.683333	0.99039	0.583333	0.546875	0.62	0.946072	0.954462	0.945497	0.369231
PMP signature	PMP586	0.732421	0.458036	0.732465	0.541667	0.483333	1	0.5	0.359375	0.56	0.818361	0.816633	0.818479	0.538462
PMP signature	PMP587	0.527191	0.246429	1	0.175	0.4	0.0306306	0.277778	0.1875	0.3	0.824635	0.429108	0.851726	0.415385
PMP signature	PMP588	0.572406	0.55625	0.910417	0.533333	0.883333	1	0.611111	0.734375	0.42	0.464802	0.885294	0.436001	0.0615385
PMP signature	PMP589	0.696767	0.632143	0.660243	0.283333	0.45	0.999199	0.361111	0.421875	0.68	0.92454	0.392596	0.960974	0.784615
PMP signature	PMP590	0.592552	0.468304	0.978125	0.258333	0.433333	0.687888	0.388889	0.078125	0.48	0.788644	0.570994	0.803551	0.523077
PMP signature	PMP591	0.573464	0.584375	0.99809	0.625	0.566667	0.000800801	0.333333	0.40625	0.44	0.593404	0.439249	0.603962	0.446154
PMP signature	PMP592	0.696767	0.632143	0.660243	0.283333	0.45	0.999199	0.361111	0.421875	0.68	0.92454	0.392596	0.960974	0.784615
PMP signature	PMP593	0.527883	0.497768	0.37309	0.65	0.583333	0.222222	0.388889	0.484375	0.42	0.901447	0.759026	0.911202	0.384615
PMP signature	PMP594	0.687185	0.618304	0.943056	0.6	0.716667	0.449049	0.611111	0.015625	0.42	0.942568	0.951623	0.941948	0.246154
PMP signature	PMP595	0.609071	0.670982	0.00434028	0.375	0.783333	0	0.833333	0.1875	0.56	0.62816	0.569574	0.632172	0.661538
PMP signature	PMP596	0.63979	0.738839	1	0.358333	0.5	1	0.388889	0.453125	0.34	0.699986	0.633469	0.704542	0.476923
PMP signature	PMP597	0.714911	0.573661	1	0.5	0.55	0.987387	0.472222	0.609375	0.6	0.754824	0.76288	0.754272	0.630769
PMP signature	PMP598	0.586389	0.284821	0.992014	0.241667	0.366667	0.998799	0.333333	0.78125	0.38	0.84356	0.745233	0.850295	0.938462
PMP signature	PMP599	0.524322	0.585714	0.854688	0.458333	0.433333	0.0592593	0.527778	0.4375	0.6	0.721271	0.227282	0.755106	0.307692
PMP signature	PMP600	0.537889	0.325893	0.219444	0.608333	0.65	0.713714	0.472222	0.28125	0.38	0.715316	0.874645	0.704403	0.292308
PMP signature	PMP601	0.499018	0.626339	0.802604	0.508333	0.733333	0.414815	0.638889	0.71875	0.56	0.561704	0.691176	0.552836	0.507692
PMP signature	PMP602	0.572938	0.327679	0.936632	0.483333	0.633333	0.0152152	0.527778	0.71875	0.44	0.833236	0.586613	0.850128	0.123077
PMP signature	PMP603	0.605463	0.863393	0.940799	0.133333	0.783333	0.781181	0.638889	0.09375	0.48	0.452274	0.24645	0.466372	0.8
PMP signature	PMP604	0.645266	0.439286	0.628646	0.333333	0.366667	0.28008	0.555556	0.78125	0.5	0.652045	0.603448	0.655374	0.461538
PMP signature	PMP605	0.51705	0.483482	0.00746528	0.791667	0.783333	0.967568	0.388889	0.5	0.58	0.743622	0.800406	0.739733	0.338462
PMP signature	PMP606	0.721399	0.51875	0.368924	0.608333	0.8	0.853854	0.388889	0.09375	0.66	0.906694	0.944118	0.90413	0.338462
PMP signature	PMP607	0.788544	0.640179	0.888715	0.533333	0.966667	0.346747	0.472222	0.09375	0.66	0.930423	0.953245	0.92886	0.307692
PMP signature	PMP608	0.589439	0.806696	0.61059	0.325	0.366667	0	0.666667	0.921875	0.38	0.370261	0.289959	0.375761	0.584615
PMP signature	PMP609	0.631125	0.517411	1	0.283333	0.533333	0.997998	0.555556	0.0625	0.74	0.870839	0.537525	0.893669	0.338462
PMP signature	PMP610	0.712573	0.670982	0.975347	0.525	0.616667	0.510911	0.944444	0.6875	0.7	0.723787	0.635903	0.729806	0.415385
PMP signature	PMP611	0.519432	0.433036	0.0387153	0.683333	0.466667	0.827027	0.722222	0.296875	0.56	0.881105	0.992292	0.873489	0.769231
PMP signature	PMP612	0.662863	0.576339	0.998264	0.383333	0.5	0.946947	0.333333	0.015625	0.74	0.870176	0.59432	0.88907	0.615385
PMP signature	PMP613	0.676064	0.541071	0.211285	0.533333	0.783333	0.425225	0.416667	0.953125	0.34	0.816918	0.989655	0.805086	0.6
PMP signature	PMP614	0.724609	0.617411	0.00798611	0.158333	0.216667	0.234835	0.472222	0.46875	0.58	0.875254	0.666227	0.88957	0.876923
PMP signature	PMP615	0.575933	0.775	1	0.608333	0.716667	0.328529	0.722222	0	0.72	0.581597	0.737931	0.57089	0.615385
PMP signature	PMP616	0.511985	0.523661	0.980382	0.566667	0.316667	0.172573	0.527778	0.078125	0.52	0.598663	0.316329	0.618001	0.661538
PMP signature	PMP617	0.562881	0.471875	0.283681	0.391667	0.316667	0.00980981	0.611111	0.546875	0.66	0.687035	0.539148	0.697164	0.969231
PMP signature	PMP618	0.727432	0.697321	0.110764	0.466667	0.483333	0.0846847	0.555556	1	0.34	0.738896	0.575862	0.750063	0.461538
PMP signature	PMP619	0.590451	0.675446	0.222049	0.483333	0.466667	1	0.444444	0.484375	0.38	0.685832	0.389148	0.706153	0.753846
PMP signature	PMP620	0.67523	0.592411	1	0.775	0.45	1	0.472222	0.5625	0.76	0.839718	0.76288	0.84498	0.676923
PMP signature	PMP621	0.764599	0.633036	0.947049	0.441667	0.5	0.901301	0.861111	0.8125	0.56	0.931243	0.770284	0.942267	0.307692
PMP signature	PMP622	0.619511	0.269196	0.00972222	0.55	0.55	0	0.444444	0.546875	0.58	0.82169	0.570892	0.838867	0.846154
PMP signature	PMP623	0.765443	0.619643	0.961632	0.491667	0.7	0.983584	0.388889	0.625	0.74	0.821651	0.743306	0.827017	0.661538
PMP signature	PMP624	0.667929	0.566071	0.0951389	0.408333	0.666667	0.9996	0.527778	0.109375	0.6	0.578288	0.828905	0.561123	0.492308
PMP signature	PMP625	0.691926	0.527679	0.142882	0.808333	0.716667	0.0302302	0.444444	0.0625	0.76	0.830518	0.984077	0.820001	0.369231
PMP signature	PMP626	0.61387	0.615625	0.758854	0.325	0.683333	0.344545	0.555556	0.4375	0.64	0.578919	0.820994	0.562338	0.569231
PMP signature	PMP627	0.680453	0.838393	0.993403	0.466667	0.666667	0.98999	0.722222	0.078125	0.5	0.62108	0.473428	0.631193	0.630769
PMP signature	PMP628	0.542014	0.578125	0.00694444	0.558333	0.5	0.94975	0.638889	0.21875	0.68	0.723189	0.387627	0.746172	0.615385
PMP signature	PMP629	0.774136	0.477679	0.621875	0.733333	0.633333	0.0508509	0.25	0.15625	0.4	0.818068	0.967546	0.80783	0.523077
PMP signature	PMP630	0.5182	0.503571	0.875694	0.716667	0.566667	0	0.666667	0	0.6	0.647143	0.41572	0.662994	0.446154
PMP signature	PMP631	0.541271	0.402232	0.132639	0.408333	0.65	0	0.638889	0.34375	0.64	0.643841	0.723732	0.638369	0.584615
PMP signature	PMP632	0.656443	0.540179	0.505903	0.5	0.716667	0	0.333333	0.015625	0.5	0.696273	0.71359	0.695087	0.369231
PMP signature	PMP633	0.591979	0.242857	0.123264	0.75	0.566667	0.308308	0.611111	0.921875	0.5	0.7251	0.818357	0.718713	0.707692
PMP signature	PMP634	0.547991	0.445536	0.665625	0.683333	0.3	0.493093	0.666667	0.859375	0.2	0.336922	0.764199	0.307657	0.0461538
PMP signature	PMP635	0.576494	0.719643	0.171354	0.766667	0.45	0.80961	0.722222	0.3125	0.62	0.360496	0.521197	0.349489	0.646154
PMP signature	PMP636	0.718351	0.8875	0.00434028	0.4	0.633333	0.944745	0.777778	0.5	0.52	0.733883	0.80355	0.729112	0.646154
PMP signature	PMP637	0.593519	0.733929	0.0121528	0.441667	0.566667	0.325926	0.75	0.796875	0.52	0.706864	0.442596	0.724965	0.876923
PMP signature	PMP638	0.910616	0.906696	0.282118	0.733333	0.733333	0.313514	0.583333	0.703125	0.58	0.897904	0.953651	0.894086	0.753846
PMP signature	PMP639	0.774577	0.433036	0.00642361	0.266667	0.783333	0.981782	0.277778	0.0625	0.68	0.948646	0.936308	0.949492	0.123077
PMP signature	PMP640	0.837899	0.846875	0.811458	0.625	0.633333	1	0.5	0.015625	0.42	0.96763	0.990162	0.966087	0.184615
PMP signature	PMP641	0.747859	0.595536	0.999306	0.333333	0.866667	0	0.416667	0	0.58	0.994539	0.99787	0.994311	0.0153846
PMP signature	PMP642	0.554038	0.311161	0.0515625	0.466667	0.366667	0.998799	0.305556	0.734375	0.5	0.438335	0.749797	0.417002	0.292308
PMP signature	PMP643	0.721121	0.344643	0.99375	0.108333	0.616667	0.414615	0.25	0	0.66	0.994493	0.994523	0.994491	0.0769231
PMP signature	PMP644	0.832468	0.892857	1	0.441667	0.65	0.988188	0.527778	0.625	0.54	0.86242	0.880629	0.861173	0.615385
PMP signature	PMP645	0.608827	0.353571	0.0157986	0.458333	0.6	1	0.305556	0.28125	0.56	0.617732	0.833671	0.602941	0.107692
PMP signature	PMP646	0.552679	0.244643	0.997396	0.258333	0.383333	0.700701	0.277778	0.5	0.6	0.6727	0.630122	0.675616	0.0923077
PMP signature	PMP647	0.613566	0.466518	0.989931	0.433333	0.616667	0	0.694444	0.015625	0.28	0.427264	0.620588	0.414022	0.292308
PMP signature	PMP648	0.614327	0.713393	0.650521	0.65	0.75	0.986787	0.75	0.109375	0.78	0.537109	0.778905	0.520548	0.753846
PMP signature	PMP649	0.653214	0.840179	0.763368	0.616667	0.433333	0.5	0.805556	0.78125	0.68	0.541621	0.592901	0.538109	0.723077
PMP signature	PMP650	0.834132	0.836607	0.240625	0.625	0.583333	0.985586	0.472222	0.90625	0.72	0.854475	0.889959	0.852045	0.661538
PMP signature	PMP651	0.726312	0.597321	1	0.291667	0.783333	0	0.333333	0	0.66	0.991392	0.995436	0.991115	0
PMP signature	PMP652	0.600627	0.465625	0.885069	0.433333	0.633333	0	0.138889	0	0.44	0.598013	0.631643	0.59571	0.169231
PMP signature	PMP653	0.662905	0.528125	0.99809	0.591667	0.266667	0.9996	0.25	0.6875	0.46	0.805807	0.719473	0.81172	0.415385
PMP signature	PMP654	0.813412	0.692411	0.981597	0.391667	0.233333	0.999399	0.277778	0.90625	0.18	0.93106	0.940974	0.930382	0.369231
PMP signature	PMP655	0.706891	0.801339	0.814063	0.566667	0.55	0.978979	0.5	0.84375	0.68	0.692204	0.774138	0.686592	0.769231
PMP signature	PMP656	0.625026	0.310268	0.781076	0.7	0.0833333	0.0002002	0.555556	0.921875	0.44	0.724515	0.642394	0.73014	0.738462
PMP signature	PMP657	0.650208	0.825	0.989236	0.75	0.7	0.626627	0.722222	0.046875	0.78	0.528625	0.859128	0.505988	0.753846
PMP signature	PMP658	0.566052	0.450893	0.964063	0.816667	0.666667	0.997197	0.277778	0.015625	0.46	0.865716	0.898073	0.8635	0.123077
PMP signature	PMP659	0.797466	0.758036	0.888368	0.775	0.716667	0.929329	0.611111	0.5625	0.72	0.68725	0.858418	0.675526	0.138462
PMP signature	PMP660	0.792366	0.408482	0.996701	0.5	0.6	1	0.5	0.25	0.52	0.944603	0.946349	0.944483	0.4
PMP signature	PMP661	0.680208	0.407143	0.830903	0.516667	0.466667	1	0.416667	0.234375	0.48	0.810774	0.761055	0.814179	0.476923
PMP signature	PMP662	0.546354	0.66875	0	0.691667	0.816667	0.763964	0.444444	0.296875	0.72	0.438108	0.725254	0.41844	0.569231
PMP signature	PMP663	0.655225	0.49375	0.0543403	0.483333	0.166667	0	0.555556	0.21875	0.68	0.865729	0.703753	0.876823	0.969231
PMP signature	PMP664	0.953917	0.762054	0.571701	0.316667	0.45	0.935335	0.5	0.75	0.64	0.992927	0.995436	0.992755	0.676923
PMP signature	PMP665	0.695081	0.6	0.0416667	0.325	0.566667	0.894094	0.5	0.203125	0.52	0.807179	0.723631	0.812901	0.523077
PMP signature	PMP666	0.697737	0.811161	0.503646	0.841667	0.683333	0.201802	0.611111	0.6875	0.48	0.6318	0.763489	0.622781	0.353846
PMP signature	PMP667	0.940255	0.771429	0.598264	0.333333	0.533333	0.982583	0.5	0.703125	0.64	0.993791	0.988438	0.994158	0.538462
PMP signature	PMP668	0.819052	0.533036	0	0.45	0.35	0.951351	0.527778	0.9375	0.6	0.696573	0.892394	0.68316	0.846154
PMP signature	PMP669	0.675136	0.545536	0.996528	0.45	0.683333	0.4004	0.583333	0	0.42	0.969119	0.980832	0.968317	0.153846
PMP signature	PMP670	0.721966	0.715179	0	0.358333	0.8	0	0.805556	0.390625	0.58	0.743304	0.771095	0.7414	0.8
PMP signature	PMP671	0.535287	0.31875	0	0.791667	0.483333	0	0.722222	0.65625	0.72	0.485873	0.726065	0.469421	0.523077
PMP signature	PMP672	0.839492	0.63125	1	0.441667	0.633333	1	0.611111	0.546875	0.62	0.920275	0.94503	0.918579	0.661538
PMP signature	PMP673	0.741863	0.39375	0.997222	0.441667	0.45	0.592993	0.555556	0.96875	0.38	0.967396	0.976166	0.966795	0.876923
PMP signature	PMP674	0.613446	0.543304	0.219618	0.516667	0.333333	0.565165	0.611111	0.828125	0.66	0.759667	0.384888	0.785337	0.415385
PMP signature	PMP675	0.74783	0.830804	0.870486	0.558333	0.633333	0.55035	0.805556	0.9375	0.52	0.696508	0.418154	0.715573	0.707692
PMP signature	PMP676	0.713875	0.5875	0.150174	0.675	0.583333	0.914715	0.638889	0.375	0.42	0.692282	0.808114	0.684348	0.476923
PMP signature	PMP677	0.654494	0.386161	0.121875	0.7	0.566667	0.0864865	0.722222	0.890625	0.3	0.851511	0.852028	0.851475	0.415385
PMP signature	PMP678	0.694033	0.924554	0.849479	0.266667	0.766667	0.710911	0.777778	0.28125	0.5	0.555144	0.48144	0.560192	0.846154
PMP signature	PMP679	0.815918	0.452679	0.692361	0.491667	0.366667	0.160961	0.527778	1	0.5	0.846141	0.916937	0.841292	0.584615
PMP signature	PMP680	0.767209	0.516964	1	0.525	0.4	0.001001	0.555556	0.625	0.38	0.904971	0.978905	0.899907	0.738462
PMP signature	PMP681	0.596119	0.195089	0.628646	0.325	0.8	0.012012	0.25	0	0.68	0.923278	0.870791	0.926873	0.292308
PMP signature	PMP682	0.742069	0.463393	0.867882	0.383333	0.9	0.0024024	0.388889	0	0.64	0.956676	0.951724	0.957015	0.138462
PMP signature	PMP683	0.686479	0.874554	0.481597	0.375	0.533333	0	0.833333	1	0.32	0.46215	0.391075	0.467018	0.6
PMP signature	PMP684	0.744853	0.475893	1	0.358333	0.633333	1	0.5	0.109375	0.64	0.967786	0.86927	0.974534	0.415385
PMP signature	PMP685	0.842585	0.734375	0.247396	0.625	0.566667	0.582983	0.916667	0.921875	0.66	0.811788	0.859128	0.808546	0.707692
PMP signature	PMP686	0.64588	0.598214	0.961806	0.383333	0.583333	0.257457	0.555556	0.859375	0.42	0.479976	0.38215	0.486676	0.215385
PMP signature	PMP687	0.798496	0.646429	1	0.616667	0.533333	0.9998	0.5	0.1875	0.7	0.961415	0.953448	0.961961	0.630769
PMP signature	PMP688	0.598045	0.701339	0.790625	0.7	0.283333	1	0.944444	0	0.68	0.373947	0.228296	0.383923	0.630769
PMP signature	PMP689	0.915492	0.708929	0.015625	0.366667	0.4	1	0.527778	0.828125	0.54	0.990833	0.989757	0.990907	0.692308
PMP signature	PMP690	0.617264	0.775446	0.353993	0.683333	0.783333	0.854855	0.75	0.234375	0.78	0.513594	0.827383	0.492102	0.861538
PMP signature	PMP691	0.54406	0.427679	0.882812	0.35	0.716667	0.208208	0.416667	0.421875	0.5	0.715706	0.786308	0.71087	0.230769
PMP signature	PMP692	0.652324	0.662946	0.493924	0.508333	0.433333	0.0014014	0.638889	0.546875	0.62	0.768594	0.740061	0.770548	0.953846
PMP signature	PMP693	0.877903	0.73125	0.121701	0.641667	0.383333	0.0114114	0.444444	1	0.34	0.926828	0.953245	0.925019	0.553846
PMP signature	PMP694	0.677708	0.773661	0.153125	0.525	0.566667	1	0.527778	0.765625	0.48	0.751495	0.610142	0.761177	0.8
PMP signature	PMP695	0.785919	0.652232	1	0.858333	0.533333	1	0.472222	0.703125	0.8	0.919625	0.94432	0.917933	0.723077
PMP signature	PMP696	0.913401	0.725	0.999826	0.608333	0.683333	0.999199	0.916667	1	0.58	0.974691	0.980527	0.974291	0.369231
PMP signature	PMP697	0.743599	0.220089	0.00711806	0.45	0.4	0	0.611111	0.9375	0.7	0.934136	0.868763	0.938613	0.907692
PMP signature	PMP698	0.825686	0.640625	0.886632	0.658333	0.65	0.975175	0.583333	0.765625	0.76	0.822795	0.832759	0.822112	0.646154
PMP signature	PMP699	0.53152	0.446875	0.305382	0.333333	0.616667	0.9998	0.527778	0	0.54	0.376625	0.698783	0.35456	0.4
PMP signature	PMP700	0.627549	0.329911	0.996875	0.491667	0.466667	0.970971	0.5	0.828125	0.38	0.811665	0.666734	0.821591	0.938462
PMP signature	PMP701	0.615063	0.505357	0.905903	0.2	0.683333	0.513714	0.333333	0.15625	0.56	0.733292	0.85	0.725298	0.630769
PMP signature	PMP702	0.72556	0.844643	0.992535	0.4	0.55	1	0.5	0.265625	0.56	0.757301	0.606288	0.767644	0.830769
PMP signature	PMP703	0.592078	0.736161	0.00138889	0.633333	0.7	1	0.638889	0.546875	0.68	0.765297	0.569675	0.778696	0.630769
PMP signature	PMP704	0.558082	0.329018	0.247049	0.633333	0.566667	0.0034034	0.166667	0.078125	0.2	0.421003	0.856897	0.391147	0.430769
PMP signature	PMP705	0.585351	0.55	0.414931	0.683333	0.533333	0	0.833333	0.078125	0.62	0.672589	0.545233	0.681312	0.507692
PMP signature	PMP706	0.61421	0.327232	0.243924	0.458333	0.816667	0	0.166667	0	0.5	0.819232	0.728296	0.825461	0.338462
PMP signature	PMP707	0.710535	0.405357	0.431944	0.491667	0.716667	0	0.138889	0	0.52	0.881456	0.827079	0.88518	0.0923077
PMP signature	PMP708	0.533034	0.164732	0.686979	0.583333	0.566667	0.322322	0.416667	0.359375	0.5	0.641936	0.604767	0.644482	0.415385
PMP signature	PMP709	0.735802	0.496429	0.461458	0.933333	0.566667	0.0332332	0.694444	0.96875	0.34	0.619448	0.898884	0.600308	0.169231
PMP signature	PMP710	0.584858	0.879464	0.0215278	0.425	0.733333	0.396196	0.722222	0.28125	0.5	0.607941	0.758418	0.597634	0.461538
PMP signature	PMP711	0.642662	0.373661	0.843403	0.708333	0.333333	0.634835	0.444444	0.921875	0.34	0.452963	0.747667	0.432778	0.184615
PMP signature	PMP712	0.859173	0.903125	0.410243	0.741667	0.733333	0.188589	0.555556	0.84375	0.46	0.877392	0.960345	0.871711	0.707692
PMP signature	PMP713	0.855048	0.612054	0.000173611	0.375	0.783333	0.977978	0.444444	0.015625	0.72	0.97079	0.948479	0.972318	0.276923
PMP signature	PMP714	0.530309	0.745982	0.869444	0.366667	0.6	1	0.361111	0	0.18	0.8611	0.811968	0.864466	0.230769
PMP signature	PMP715	0.852295	0.640625	1	0.425	0.833333	0	0.5	0	0.66	0.99998	1	0.999979	0.107692
PMP signature	PMP716	0.647304	0.41875	0.00243056	0.558333	0.45	0.981582	0.333333	0.8125	0.58	0.468209	0.724037	0.450686	0.384615
PMP signature	PMP717	0.846294	0.4625	0.97691	0.141667	0.6	0.852052	0.444444	0	0.7	0.994428	0.994523	0.994422	0.0769231
PMP signature	PMP718	0.80385	0.905357	1	0.391667	0.766667	0.991391	0.444444	0.578125	0.48	0.886975	0.939249	0.883395	0.369231
PMP signature	PMP719	0.716511	0.467411	0.009375	0.491667	0.616667	0.996597	0.388889	0.40625	0.56	0.680547	0.861562	0.668149	0.138462
PMP signature	PMP720	0.77096	0.332589	0.681424	0.4	0.433333	0.438038	0.527778	0.375	0.66	0.878439	0.883266	0.878109	0.0153846
PMP signature	PMP721	0.794324	0.694196	0.989583	0.625	0.633333	0.00540541	0.833333	0.078125	0.32	0.698445	0.820892	0.690058	0.307692
PMP signature	PMP722	0.571868	0.65	0.998958	0.583333	0.716667	0.218218	0.638889	0.03125	0.62	0.620085	0.933367	0.598627	0.692308
PMP signature	PMP723	0.583222	0.825	0.940104	0.6	0.516667	0.477277	0.75	0.71875	0.64	0.521474	0.572617	0.517971	0.676923
PMP signature	PMP724	0.616919	0.61875	0.827257	0.516667	0.616667	0.946146	0.361111	0.75	0.52	0.787811	0.866937	0.782392	0.430769
PMP signature	PMP725	0.847734	0.608482	1	0.408333	0.866667	0	0.555556	0	0.62	1	1	1	0.138462
PMP signature	PMP726	0.698372	0.515179	0.538542	0.425	0.683333	0.000800801	0.25	0	0.6	0.656895	0.64503	0.657708	0.215385
PMP signature	PMP727	0.60008	0.582143	0	0.508333	0.75	0	0.861111	0.640625	0.76	0.421666	0.553651	0.412626	0.738462
PMP signature	PMP728	0.583602	0.541071	1	0.4	0.166667	1	0.277778	0.8125	0.08	0.852265	0.868357	0.851163	0.261538
PMP signature	PMP729	0.692583	0.615625	1	0.416667	0.65	0.994194	0.388889	0.5	0.52	0.871892	0.886105	0.870919	0.307692
PMP signature	PMP730	0.619741	0.725893	0.0796875	0.458333	0.916667	0.998398	0.555556	0.03125	0.54	0.557218	0.759635	0.543354	0.323077
PMP signature	PMP731	0.508194	0.716518	0.999826	0.741667	0.6	0.38038	0.722222	0.046875	0.68	0.474482	0.892089	0.445879	0.676923
PMP signature	PMP732	0.743031	0.447768	0.11875	0.816667	0.516667	1	0.416667	0.0625	0.48	0.979755	0.952535	0.981619	0.138462
PMP signature	PMP733	0.721774	0.723214	0.944792	0.75	0.716667	0.89049	0.555556	0.515625	0.64	0.618434	0.833367	0.603712	0.107692
PMP signature	PMP734	0.847309	0.573214	0.993056	0.533333	0.566667	0.981381	0.583333	0.21875	0.62	0.947398	0.948783	0.947303	0.476923
PMP signature	PMP735	0.755872	0.466518	0.755556	0.558333	0.483333	1	0.472222	0.28125	0.5	0.838716	0.786815	0.842271	0.569231
PMP signature	PMP736	0.512084	0.733929	0	0.783333	0.516667	0.924725	0.75	0.640625	0.74	0.113753	0.328093	0.0990719	0.707692
PMP signature	PMP737	0.551714	0.458482	0.00295139	0.425	0.266667	0	0.416667	0.109375	0.58	0.895928	0.792292	0.903026	0.876923
PMP signature	PMP738	0.843268	0.664286	0.74184	0.275	0.533333	0.997998	0.416667	0.734375	0.64	0.974658	0.980527	0.974256	0.707692
PMP signature	PMP739	0.572003	0.491964	0.9875	0.208333	0.566667	0.999399	0.361111	0.078125	0.58	0.823562	0.742495	0.829114	0.446154
PMP signature	PMP740	0.519913	0.680357	0.967014	0.708333	0.7	0	0.472222	0.625	0.38	0.60285	0.668864	0.598329	0.2
PMP signature	PMP741	0.873551	0.680804	0.83125	0.266667	0.516667	0.9996	0.416667	0.78125	0.62	0.984202	0.989959	0.983808	0.676923
PMP signature	PMP742	0.682278	0.294643	0.0579861	0.408333	0.25	0.838839	0.361111	1	0.56	0.707066	0.849391	0.697317	0.692308
PMP signature	PMP743	0.659637	0.665179	0.783681	0.591667	0.616667	0.148148	0.833333	0	0.38	0.699732	0.690365	0.700374	0.123077
PMP signature	PMP744	0.595053	0.649554	0.00260417	0.291667	0.733333	0	0.833333	0.234375	0.5	0.704875	0.784483	0.699422	0.692308
PMP signature	PMP745	0.593255	0.730357	1	0.258333	0.45	1	0.388889	0.40625	0.34	0.595614	0.365416	0.611381	0.523077
PMP signature	PMP746	0.728812	0.5375	1	0.325	0.616667	0.999399	0.5	0.5625	0.56	0.924098	0.94787	0.922469	0.569231
PMP signature	PMP747	0.526993	0.238393	1	0.366667	0.533333	0.670871	0.277778	0.96875	0.34	0.942197	0.972617	0.940114	0.830769
PMP signature	PMP748	0.527489	0.359375	0.960764	0.35	0.466667	0.338138	0.361111	0.796875	0.5	0.795255	0.609432	0.807983	0.261538
PMP signature	PMP749	0.686917	0.75625	0.827951	0.55	0.716667	0.320721	0.583333	0.609375	0.7	0.828958	0.631034	0.842514	0.415385
PMP signature	PMP750	0.63844	0.398661	0.305729	0.5	0.566667	0.377177	0.305556	0.265625	0.38	0.768717	0.916734	0.758579	0.4
PMP signature	PMP751	0.589416	0.726339	0.00173611	0.441667	0.183333	0.411812	0.638889	0.1875	0.62	0.233285	0.408722	0.221269	1
PMP signature	PMP752	0.674923	0.898661	0.94184	0.166667	0.816667	0.710711	0.583333	0.21875	0.4	0.616054	0.560649	0.619849	0.769231
PMP signature	PMP753	0.622234	0.333482	0.749826	0.391667	0.516667	0.0748749	0.472222	0.96875	0.32	0.716694	0.878803	0.705591	0.415385
PMP signature	PMP754	0.619108	0.484821	0.999306	0.441667	0.516667	0	0.361111	0.59375	0.28	0.688882	0.898986	0.674491	0.676923
PMP signature	PMP755	0.665799	0.394643	0.425174	0.416667	0.583333	0.00780781	0.694444	0	0.8	0.821969	0.789655	0.824182	0.661538
PMP signature	PMP756	0.820243	0.607143	0.865451	0.366667	0.9	0.112513	0.5	0	0.74	0.947463	0.936917	0.948186	0.276923
PMP signature	PMP757	0.605329	0.879911	0.667361	0.308333	0.633333	0	0.75	0.953125	0.3	0.414872	0.349899	0.419323	0.492308
PMP signature	PMP758	0.677216	0.567857	1	0.216667	0.766667	1	0.388889	0.125	0.76	0.955304	0.854158	0.962232	0.184615
PMP signature	PMP759	0.713424	0.673214	0.916319	0.55	0.783333	0.275275	0.805556	0.890625	0.56	0.70111	0.858621	0.690322	0.507692
PMP signature	PMP760	0.508676	0.549554	0.966146	0.308333	0.65	0.194995	0.333333	0.765625	0.24	0.323939	0.130122	0.337214	0.138462
PMP signature	PMP761	0.685943	0.589286	1	0.333333	0.666667	0.995195	0.222222	0.078125	0.64	0.930547	0.931643	0.930472	0.538462
PMP signature	PMP762	0.584189	0.527232	0.000694444	0.6	0.633333	0	0.333333	1	0.26	0.545392	0.573327	0.543479	0.4
PMP signature	PMP763	0.660625	0.510714	0.688889	0.275	0.2	1	0.305556	0.75	0.54	0.891468	0.805984	0.897323	0.523077
PMP signature	PMP764	0.508605	0.298661	0.000520833	0.291667	0.266667	0.876076	0.277778	0.953125	0.3	0.514667	0.173529	0.538032	0.476923
PMP signature	PMP765	0.604722	0.611607	0	0.375	0.65	0.593994	0.527778	0.796875	0.58	0.484475	0.5214	0.481946	0.523077
PMP signature	PMP766	0.594547	0.565179	0.985417	0.458333	0.45	0	0.583333	0.421875	0.58	0.793272	0.922718	0.784406	0.907692
PMP signature	PMP767	0.793681	0.677232	0.310937	0.491667	0.4	0.00740741	0.416667	1	0.28	0.927933	0.972211	0.924901	0.507692
PMP signature	PMP768	0.577093	0.680357	0.229687	0.383333	0.6	1	0.416667	0.671875	0.4	0.760968	0.562069	0.774591	0.569231
PMP signature	PMP769	0.689205	0.626786	1	0.883333	0.583333	1	0.444444	0.78125	0.74	0.871814	0.872921	0.871739	0.723077
PMP signature	PMP770	0.847288	0.622768	1	0.6	0.566667	0.9996	0.861111	1	0.28	0.965979	0.993408	0.9641	0.446154
PMP signature	PMP771	0.634896	0.182589	0.0244792	0.408333	0.433333	0	0.416667	0.828125	0.58	0.903138	0.834888	0.907812	0.892308
PMP signature	PMP772	0.755038	0.552232	0.979514	0.541667	0.716667	0.991391	0.416667	0.703125	0.72	0.813738	0.827789	0.812776	0.553846
PMP signature	PMP773	0.673439	0.568304	0.0493056	0.375	0.6	0.998599	0.583333	0	0.62	0.465075	0.708215	0.448422	0.492308
PMP signature	PMP774	0.634994	0.75625	0	0.533333	0.516667	0.171772	0.638889	0.328125	0.74	0.378095	0.624138	0.361242	0.215385
PMP signature	PMP775	0.712013	0.600893	0.629167	0.266667	0.616667	0.417818	0.5	0.40625	0.76	0.706728	0.835294	0.697922	0.523077
PMP signature	PMP776	0.708745	0.8625	1	0.416667	0.683333	1	0.527778	0.078125	0.5	0.762645	0.819777	0.758732	0.646154
PMP signature	PMP777	0.510151	0.634375	0	0.608333	0.75	0.9996	0.555556	0.28125	0.58	0.732954	0.539047	0.746235	0.6
PMP signature	PMP778	0.820035	0.486607	0.0166667	0.683333	0.533333	0.00920921	0.361111	0.15625	0.44	0.774081	0.919777	0.764102	0.676923
PMP signature	PMP779	0.497506	0.546875	0.285764	0.291667	0.416667	1	0.277778	1	0.4	0.289092	0.43215	0.279294	0.615385
PMP signature	PMP780	0.668595	0.391518	0.00642361	0.458333	0.733333	0.0002002	0.666667	0.03125	0.7	0.737765	0.7286	0.738392	0.507692
PMP signature	PMP781	0.812338	0.527232	0.365278	0.533333	0.733333	0.0002002	0.305556	0	0.62	0.902442	0.887323	0.903477	0.323077
PMP signature	PMP782	0.574111	0.181696	0.838715	0.575	0.533333	0.306306	0.666667	0.421875	0.42	0.557504	0.514909	0.560421	0.615385
PMP signature	PMP783	0.633742	0.386607	0.600174	0.758333	0.216667	0.464865	0.583333	0.953125	0.2	0.380526	0.749391	0.355261	0.107692
PMP signature	PMP784	0.484826	0.441964	0.980382	0.241667	0.85	0.61021	0.305556	0.265625	0.62	0.597129	0.824848	0.581532	0.276923
PMP signature	PMP785	0.905355	0.804464	0.930035	0.725	0.683333	0.542943	0.5	0.140625	0.22	0.950421	0.96856	0.949179	0.769231
PMP signature	PMP786	0.822811	0.573214	0.0519097	0.358333	0.883333	0.998398	0.277778	0.53125	0.8	0.980769	0.992191	0.979987	0.369231
PMP signature	PMP787	0.515343	0.446429	0.668576	0.508333	0.633333	0	0.638889	0.984375	0.68	0.263237	0.462677	0.249576	0.707692
PMP signature	PMP788	0.837513	0.603125	1	0.375	0.883333	0	0.5	0	0.6	1	1	1	0.123077
PMP signature	PMP789	0.612372	0.457589	0.00572917	0.475	0.483333	0.911311	0.361111	0.875	0.58	0.453841	0.788337	0.43093	0.307692
PMP signature	PMP790	0.850442	0.637946	0.890972	0.166667	0.783333	0.778178	0.5	0.03125	0.7	0.9924	0.993611	0.992317	0.169231
PMP signature	PMP791	0.798535	0.86875	1	0.391667	0.65	1	0.527778	0.234375	0.52	0.860652	0.756998	0.867751	0.415385
PMP signature	PMP792	0.595266	0.441518	0.0180556	0.466667	0.433333	0.998398	0.277778	0.765625	0.52	0.455044	0.76501	0.433813	0.384615
PMP signature	PMP793	0.650704	0.357589	0.775347	0.0666667	0.416667	0.566767	0.666667	0.90625	0.6	0.640473	0.772819	0.631408	0.215385
PMP signature	PMP794	0.685507	0.714732	0.990799	0.341667	0.733333	0	0.888889	0.171875	0.24	0.509128	0.79787	0.489351	0.261538
PMP signature	PMP795	0.608023	0.748214	1	0.733333	0.666667	0.626827	0.666667	0	0.74	0.576201	0.820385	0.559477	0.523077
PMP signature	PMP796	0.622685	0.802679	0.838715	0.666667	0.45	0	0.777778	0.59375	0.66	0.56589	0.504158	0.570119	0.676923
PMP signature	PMP797	0.519269	0.587946	0.820139	0.541667	0.366667	0.955756	0.416667	0.625	0.54	0.594561	0.296957	0.614945	0.230769
PMP signature	PMP798	0.842868	0.607143	1	0.391667	0.916667	0	0.555556	0.015625	0.58	0.999993	1	0.999993	0.0769231
PMP signature	PMP799	0.654469	0.436161	0.616146	0.425	0.666667	0	0.138889	0	0.46	0.730899	0.77931	0.727583	0.476923
PMP signature	PMP800	0.622525	0.415179	1	0.541667	0.316667	1	0.277778	0.03125	0.3	0.912428	0.78499	0.921156	0.0923077
PMP signature	PMP801	0.722919	0.582589	1	0.358333	0.25	1	0.305556	0.21875	0.14	0.927049	0.835598	0.933313	0.169231
PMP signature	PMP802	0.653196	0.588393	1	0.491667	0.483333	0.990991	0.361111	0.5625	0.52	0.773353	0.705984	0.777967	0.338462
PMP signature	PMP803	0.49937	0.729018	0.00399306	0.341667	0.916667	0.859259	0.555556	0.453125	0.54	0.324693	0.63428	0.303489	0.430769
PMP signature	PMP804	0.607716	0.758929	0.994792	0.716667	0.666667	0.410811	0.638889	0	0.68	0.554169	0.793915	0.537748	0.523077
PMP signature	PMP805	0.70173	0.622768	0.819792	0.691667	0.85	0.967968	0.5	0.203125	0.62	0.97404	0.990568	0.972908	0.353846
PMP signature	PMP806	0.741249	0.691071	0.892188	0.791667	0.583333	0.960561	0.611111	0.375	0.72	0.64609	0.77211	0.637459	0.0769231
PMP signature	PMP807	0.811282	0.524554	0.999479	0.583333	0.683333	0.985786	0.666667	0.453125	0.64	0.941508	0.949594	0.940954	0.553846
PMP signature	PMP808	0.724471	0.473214	0.784375	0.491667	0.433333	1	0.472222	0.375	0.6	0.802693	0.803854	0.802613	0.6
PMP signature	PMP809	0.530369	0.812054	0	0.658333	0.683333	0.586987	0.666667	0.796875	0.84	0.175463	0.61927	0.145065	0.676923
PMP signature	PMP810	0.541356	0.396875	0.0883681	0.458333	0.0666667	0.000800801	0.305556	0.015625	0.66	0.832293	0.53215	0.852851	0.876923
PMP signature	PMP811	0.833192	0.653571	0.826389	0.425	0.366667	1	0.416667	0.671875	0.62	0.97313	0.8643	0.980584	0.584615
PMP signature	PMP812	0.607649	0.479018	0.963889	0.358333	0.516667	0.997798	0.416667	0.046875	0.48	0.814642	0.6214	0.827878	0.338462
PMP signature	PMP813	0.708366	0.631696	0.894618	0.783333	0.533333	0.403403	0.527778	0.1875	0.48	0.870293	0.782353	0.876316	0.261538
PMP signature	PMP814	0.839294	0.645982	0.631424	0.408333	0.45	1	0.388889	0.625	0.64	0.977109	0.877688	0.983919	0.6
PMP signature	PMP815	0.589377	0.404018	0.0102431	0.483333	0.383333	0.258458	0.388889	0.9375	0.36	0.418201	0.375761	0.421108	0.846154
PMP signature	PMP816	0.643515	0.692411	0.995833	0.508333	0.65	0.624024	0.583333	0	0.44	0.860424	0.865112	0.860103	0.230769
PMP signature	PMP817	0.571986	0.507143	0	0.283333	0.616667	0	0.805556	0.125	0.62	0.59631	0.648986	0.592702	0.630769
PMP signature	PMP818	0.512335	0.244196	0	0.733333	0.4	0.0004004	0.583333	0.3125	0.68	0.537577	0.693306	0.526911	0.430769
PMP signature	PMP819	0.795724	0.570982	1	0.316667	0.616667	1	0.444444	0.09375	0.52	0.936996	0.88357	0.940655	0.169231
PMP signature	PMP820	0.61136	0.323661	1	0.425	0.316667	0.9996	0.416667	0.609375	0.38	0.922108	0.865314	0.925998	0.6
PMP signature	PMP821	0.590966	0.316071	0.692014	0.491667	0.35	0.506907	0.305556	0.828125	0.54	0.817366	0.561866	0.834866	0.246154
PMP signature	PMP822	0.642423	0.535714	0.671875	0.65	0.416667	0.515315	0.472222	0.3125	0.8	0.778879	0.425152	0.803107	0.476923
PMP signature	PMP823	0.553247	0.430804	0.409375	0.658333	0.466667	0.306707	0.527778	0.078125	0.38	0.559597	0.63286	0.554579	0.338462
PMP signature	PMP824	0.568804	0.28125	0.980208	0.641667	0.5	0.592593	0.416667	0.875	0.28	0.838047	0.720385	0.846106	0.138462
PMP signature	PMP825	0.695703	0.899107	0.940451	0.225	0.716667	0.908108	0.666667	0.03125	0.44	0.635103	0.461156	0.647017	0.769231
PMP signature	PMP826	0.658975	0.360714	0.676736	0.45	0.333333	0.354154	0.5	0.90625	0.38	0.7479	0.754462	0.747451	0.123077
PMP signature	PMP827	0.670861	0.390625	1	0.516667	0.533333	0.00800801	0.388889	0.421875	0.26	0.831467	0.881339	0.828052	0.630769
PMP signature	PMP828	0.531372	0.731696	0.793056	0.6	0.533333	1	0.222222	0.375	0.18	0.42989	0.373834	0.43373	0.184615
PMP signature	PMP829	0.588457	0.672321	0.962326	0.408333	0.883333	0.405806	0.5	0.03125	0.72	0.649653	0.723935	0.644565	0.461538
PMP signature	PMP830	0.670981	0.867411	0.655903	0.291667	0.65	0	0.666667	0.609375	0.3	0.515922	0.316024	0.529613	0.476923
PMP signature	PMP831	0.63493	0.454018	1	0.425	0.566667	1	0.388889	0.09375	0.68	0.934402	0.675051	0.952166	0.184615
PMP signature	PMP832	0.721237	0.517411	0.214583	0.625	0.45	0.924124	0.25	0.96875	0.38	0.792928	0.847363	0.789199	0.553846
PMP signature	PMP833	0.615398	0.482589	0.999653	0.35	0.566667	0.562362	0.222222	0.4375	0.22	0.711649	0.505984	0.725736	0.0307692
PMP signature	PMP834	0.699549	0.4625	1	0.45	0.5	1	0.333333	0.03125	0.68	0.932601	0.869473	0.936925	0.553846
PMP signature	PMP835	0.62903	0.366964	1	0.616667	0.25	1	0.555556	0	0.64	0.906941	0.782049	0.915495	0.492308
PMP signature	PMP836	0.803723	0.528125	0.173785	0.266667	0.3	1	0.277778	0.4375	0.4	0.984332	0.917748	0.988892	0.553846
PMP signature	PMP837	0.58552	0.718304	0.997569	0.691667	0.7	0.445646	0.666667	0	0.7	0.595601	0.783976	0.582699	0.507692
PMP signature	PMP838	0.512564	0.74375	0	0.275	0.7	0.415015	0.527778	0.859375	0.66	0.326897	0.613083	0.307295	0.938462
PMP signature	PMP839	0.524827	0.539732	0.211285	0.366667	0.65	0.930531	0.444444	0.75	0.4	0.366217	0.560751	0.352893	0.0769231
PMP signature	PMP840	0.804207	0.630804	0.138194	0.658333	0.3	0.0564565	0.444444	1	0.36	0.882769	0.931136	0.879456	0.584615
PMP signature	PMP841	0.645284	0.747768	0.140278	0.425	0.45	1	0.472222	0.453125	0.3	0.819746	0.469067	0.843765	0.292308
PMP signature	PMP842	0.729933	0.599554	1	0.933333	0.55	1	0.444444	0.5625	0.76	0.914853	0.840669	0.919934	0.630769
PMP signature	PMP843	0.828412	0.582143	0.986806	0.558333	0.5	0.991792	0.611111	0.84375	0.34	0.940734	0.895132	0.943858	0.276923
PMP signature	PMP844	0.619768	0.198661	0.0432292	0.516667	0.416667	0	0.472222	0.734375	0.66	0.880045	0.699899	0.892384	0.846154
PMP signature	PMP845	0.79083	0.525	0.963194	0.6	0.6	1	0.5	0.53125	0.68	0.852655	0.819473	0.854928	0.476923
PMP signature	PMP846	0.521229	0.586161	0.0918403	0.333333	0.633333	0.986386	0.527778	0.078125	0.6	0.2521	0.59787	0.228417	0.492308
PMP signature	PMP847	0.500873	0.775	0	0.55	0.7	0.0744745	0.583333	0.609375	0.68	0.219945	0.533063	0.198498	0.230769
PMP signature	PMP848	0.594048	0.637054	0.781597	0.25	0.616667	0.258859	0.555556	0.671875	0.72	0.49201	0.689047	0.478514	0.723077
PMP signature	PMP849	0.717273	0.766964	1	0.508333	0.55	1	0.527778	0.046875	0.5	0.809675	0.700203	0.817173	0.4
PMP signature	PMP850	0.546571	0.516964	0	0.658333	0.533333	1	0.527778	0.21875	0.52	0.777864	0.46856	0.79905	0.492308
PMP signature	PMP851	0.525201	0.636161	0.994965	0.425	0.6	0.999199	0.527778	0.0625	0.74	0.875195	0.242901	0.918503	0.169231
PMP signature	PMP852	0.53669	0.4125	0.686285	0.683333	0.516667	0	0.75	0	0.6	0.761774	0.506187	0.77928	0.4
PMP signature	PMP853	0.508803	0.677679	0.950174	0.575	0.366667	0.997998	0.388889	0.640625	0.24	0.426737	0.366937	0.430833	0.292308
PMP signature	PMP854	0.691606	0.435714	0.42309	0.483333	0.683333	0	0.222222	0	0.52	0.762021	0.774442	0.76117	0.430769
PMP signature	PMP855	0.46692	0.783036	0.903646	0.4	0.483333	1	0.444444	0.484375	0.66	0.331142	0.375254	0.328121	0.507692
PMP signature	PMP856	0.610383	0.405804	0.492361	0.65	0.35	0.352553	0.638889	1	0.26	0.346433	0.878702	0.309977	0.0923077
PMP signature	PMP857	0.87348	0.902232	0.306424	0.7	0.783333	0.707307	0.388889	0.5	0.76	0.931912	0.980325	0.928596	0.430769
PMP signature	PMP858	0.524224	0.519643	0.0809028	0.525	0.666667	0.363764	0.666667	0.671875	0.44	0.479469	0.423935	0.483273	0.446154
PMP signature	PMP859	0.848044	0.587946	0.985938	0.466667	0.683333	1	0.333333	0	0.5	0.992829	0.99787	0.992484	0.107692
PMP signature	PMP860	0.539187	0.241964	0.00399306	0.425	0.0833333	1	0.388889	0.96875	0.26	0.781648	0.953043	0.769909	0.476923
PMP signature	PMP861	0.611017	0.55	0.269965	0.475	0.55	0.167367	0.361111	0	0.32	0.927849	0.846247	0.933438	0.215385
PMP signature	PMP862	0.767771	0.616964	0.955382	0.233333	0.633333	0.228028	0.416667	0.0625	0.64	0.988103	0.990061	0.987969	0.307692
PMP signature	PMP863	0.854001	0.782589	0.990104	0.341667	0.716667	0.482482	0.222222	0.03125	0.56	0.997003	0.996856	0.997013	0.0615385
PMP signature	PMP864	0.681492	0.455804	0.671528	0.333333	0.466667	0.566767	0.638889	0.140625	0.4	0.973195	0.977181	0.972922	0.276923
PMP signature	PMP865	0.666317	0.641071	0.994271	0.391667	0.616667	1	0.305556	0.078125	0.38	0.835862	0.809229	0.837687	0.784615
PMP signature	PMP866	0.613674	0.416071	0.231424	0.458333	0.483333	0.643844	0.166667	0.265625	0.7	0.946696	0.935497	0.947463	0.323077
PMP signature	PMP867	0.868707	0.522768	0.769792	0.508333	0.733333	0.917117	0.222222	0.046875	0.48	0.990307	0.999594	0.98967	0.384615
PMP signature	PMP868	0.759977	0.825446	0.959722	0.575	0.566667	0.0894895	0.75	0.578125	0.64	0.838177	0.922515	0.8324	0.615385
PMP signature	PMP869	0.815715	0.449107	0.0614583	0.641667	0.666667	0.9998	0.277778	0.484375	0.36	0.943692	0.962373	0.942413	0.6
PMP signature	PMP870	0.485054	0.313393	0.405208	0.491667	0.4	1	0.472222	0.875	0.46	0.615521	0.657505	0.612646	0.707692
PMP signature	PMP871	0.657238	0.429464	0.480208	0.65	0.316667	0.974174	0.666667	0.96875	0.58	0.867062	0.95497	0.861041	0.353846
PMP signature	PMP872	0.725993	0.375	0.996354	0.341667	0.416667	0.981982	0.222222	0.171875	0.46	0.957826	0.945639	0.958661	0.169231
PMP signature	PMP873	0.787191	0.438393	0.999306	0.283333	0.366667	1	0.25	0.234375	0.16	0.980665	0.98783	0.980174	0.169231
PMP signature	PMP874	0.799669	0.7	0.996875	0.433333	0.616667	0.963163	0.361111	0.625	0.44	0.885376	0.935193	0.881964	0.430769
PMP signature	PMP875	0.646602	0.229464	0.72691	0.5	0.266667	0.0296296	0.472222	0.59375	0.46	0.825103	0.841988	0.823946	0.523077
PMP signature	PMP876	0.851266	0.655804	0.980035	0.708333	0.733333	0.635035	0.527778	0	0.68	0.971037	0.998479	0.969157	0.538462
PMP signature	PMP877	0.6075	0.468304	0.000694444	0.733333	0.616667	1	0.5	0.34375	0.44	0.977844	0.958012	0.979202	0.369231
PMP signature	PMP878	0.834766	0.728125	0.907118	0.708333	0.733333	0.980981	0.5	0.28125	0.66	0.875052	0.970487	0.868515	0.0769231
PMP signature	PMP879	0.735489	0.466071	0.999479	0.558333	0.45	0.996997	0.666667	0.75	0.62	0.86807	0.805477	0.872357	0.6
PMP signature	PMP880	0.599663	0.482143	0.601042	0.508333	0.383333	1	0.5	0.46875	0.6	0.566359	0.427586	0.575863	0.6
PMP signature	PMP881	0.681332	0.299107	0.999132	0.225	0.583333	0.426426	0.25	0.015625	0.28	0.971804	0.969777	0.971943	0.153846
PMP signature	PMP882	0.64043	0.485268	0.692535	0.625	0.3	0.391592	0.0555556	0.078125	0.68	0.895967	0.834686	0.900164	0.384615
PMP signature	PMP883	0.856077	0.465625	0.634028	0.366667	0.583333	0.971572	0.25	0.296875	0.6	0.998563	0.997262	0.998652	0.415385
PMP signature	PMP884	0.670634	0.373661	0.0317708	0.283333	0.683333	0.764364	0.305556	0.3125	0.38	0.798851	0.801116	0.798695	0.415385
PMP signature	PMP885	0.84633	0.782589	0.989583	0.85	0.783333	0.846647	0.388889	0.125	0.42	0.966889	0.990872	0.965246	0.0615385
PMP signature	PMP886	0.919141	0.6375	0.874132	0.275	0.75	1	0.333333	0.359375	0.52	1	1	1	0.276923
PMP signature	PMP887	0.790978	0.415625	0.755208	0.416667	0.633333	0.998398	0.222222	0.296875	0.3	0.917154	0.981744	0.91273	0.4
PMP signature	PMP888	0.753443	0.312946	0.0635417	0.441667	0.383333	0.611411	0.138889	1	0.52	0.893763	0.934381	0.890981	0.846154
PMP signature	PMP889	0.755193	0.619196	0.0185764	0.375	0.766667	0.0294294	0.666667	0.140625	0.5	0.94063	0.961055	0.939231	0.384615
PMP signature	PMP890	0.743308	0.389286	0	0.633333	0.633333	0	0.611111	0.25	0.68	0.853416	0.9714	0.845335	0.4
PMP signature	PMP891	0.867304	0.619196	0.998785	0.208333	0.766667	0.973173	0.472222	0.078125	0.58	0.96055	0.969777	0.959918	0.123077
PMP signature	PMP892	0.806972	0.329464	1	0.616667	0.716667	0.991391	0.5	0.5	0.28	0.999155	0.999899	0.999104	0.369231
PMP signature	PMP893	0.812918	0.438393	0.515104	0.483333	0.683333	0.0382382	0.166667	0.296875	0.56	0.987303	0.979615	0.98783	0.292308
PMP signature	PMP894	0.860291	0.760268	0.987674	0.491667	0.7	0.75976	0.416667	0.390625	0.68	0.978812	0.958621	0.980195	0.384615
PMP signature	PMP895	0.709799	0.360714	0.857465	0.458333	0.4	0.291892	0.444444	0.640625	0.5	0.886202	0.946957	0.88204	0.2
PMP signature	PMP896	0.801101	0.327232	0.546528	0.433333	0.7	0.0158158	0.361111	0.703125	0.46	0.993882	0.995842	0.993748	0.276923
PMP signature	PMP897	0.841983	0.879464	0.913194	0.291667	0.866667	0.91011	0.611111	0	0.48	0.924871	0.950811	0.923095	0.692308
PMP signature	PMP898	0.895586	0.479911	0.960938	0.375	0.666667	0.587187	0.305556	0.46875	0.48	0.998602	1	0.998506	0.123077
PMP signature	PMP899	0.756851	0.541964	0.995833	0.366667	0.533333	0.53033	0.25	0.515625	0.44	0.96161	0.998174	0.959106	0.353846
PMP signature	PMP900	0.658203	0.669196	0.949826	0.508333	0.45	0.987187	0.305556	0.09375	0.44	0.8965	0.878296	0.897747	0.261538
PMP signature	PMP901	0.676816	0.551786	0.0769097	0.491667	0.816667	0.0564565	0.527778	0.375	0.52	0.765011	0.7857	0.763594	0.492308
PMP signature	PMP902	0.902694	0.751339	0.964757	0.366667	0.616667	0.335536	0.694444	0.546875	0.42	0.970094	0.982657	0.969234	0.492308
PMP signature	PMP903	0.854972	0.522321	0.996181	0.4	0.716667	0.918118	0.361111	0.078125	0.62	0.999187	1	0.999132	0.138462
PMP signature	PMP904	0.896835	0.419196	0.33316	0.558333	0.716667	0.141141	0.333333	0.9375	0.52	0.978221	0.998783	0.976812	0.476923
PMP signature	PMP905	0.707521	0.484821	0.784549	0.483333	0.833333	0.478679	0.444444	0.546875	0.68	0.692106	0.686308	0.692503	0.215385
PMP signature	PMP906	0.86155	0.546875	0.994271	0.458333	0.7	1	0.222222	0.0625	0.68	0.999038	0.999899	0.998979	0.461538
PMP signature	PMP907	0.685196	0.483482	0.89184	0.508333	0.483333	0.821622	0.527778	0.078125	0.64	0.85207	0.878499	0.85026	0.4
PMP signature	PMP908	0.768788	0.487946	0.847396	0.283333	0.7	1	0.388889	0.15625	0.58	0.980938	0.983671	0.980751	0.615385
PMP signature	PMP909	0.844788	0.769196	0.969792	0.725	0.75	0.856657	0.694444	0	0.6	0.966401	0.995233	0.964427	0.492308
PMP signature	PMP910	0.65443	0.5375	0.390625	0.541667	0.5	0.747948	0.444444	0.109375	0.58	0.915301	0.977789	0.911021	0.569231
PMP signature	PMP911	0.695023	0.431696	0.894965	0.583333	0.566667	0.0996997	0.388889	0.15625	0.64	0.939759	0.955172	0.938703	0.907692
PMP signature	PMP912	0.893069	0.634375	0.275521	0.333333	0.533333	0.257057	0.472222	0.921875	0.28	0.996769	0.999797	0.996561	0.446154
PMP signature	PMP913	0.717005	0.611607	0.376389	0.441667	0.533333	1	0.25	0.546875	0.52	0.918168	0.905578	0.919031	0.476923
PMP signature	PMP914	0.842825	0.581696	0.998958	0.891667	0.666667	1	0.388889	0.484375	0.76	0.995202	0.997363	0.995054	0.630769
PMP signature	PMP915	0.908939	0.623661	0.995486	0.433333	0.65	0.897297	0.5	0.265625	0.34	0.999844	1	0.999833	0.230769
PMP signature	PMP916	0.80439	0.358482	0.394097	0.608333	0.733333	0.0514515	0.277778	0.59375	0.74	0.946182	0.955375	0.945553	0.707692
PMP signature	PMP917	0.868131	0.638393	0.992361	0.45	0.75	0.98979	0.305556	0.5625	0.54	0.956994	0.976268	0.955674	0.707692
PMP signature	PMP918	0.597211	0.405357	0.974306	0.625	0.433333	0.0344344	0.388889	0.765625	0.36	0.917635	0.864097	0.921302	0.353846
PMP signature	PMP919	0.819017	0.525893	0.988889	0.366667	0.616667	0.984985	0.361111	0.796875	0.34	0.997933	0.999493	0.997826	0.446154
PMP signature	PMP920	0.525064	0.420089	0.757292	0.608333	0.4	0.823624	0.388889	0.375	0.42	0.628257	0.541481	0.634201	0.538462
PMP signature	PMP921	0.854801	0.791518	1	0.383333	0.666667	1	0.416667	0.0625	0.56	0.974411	0.978702	0.974117	0.430769
PMP signature	PMP922	0.715005	0.565625	0.000347222	0.616667	0.783333	1	0.527778	0.171875	0.62	0.963658	0.876876	0.969602	0.492308
PMP signature	PMP923	0.510759	0.439286	0.648958	0.233333	0.383333	1	0.611111	0.578125	0.5	0.863252	0.890162	0.861409	0.153846
PMP signature	PMP924	0.654202	0.495089	0.862326	0.666667	0.733333	0	0.833333	0	0.7	0.927173	0.876268	0.930659	0.307692
PMP signature	PMP925	0.566461	0.544196	0.0213542	0.725	0.716667	0.368168	0.861111	0.5	0.74	0.530588	0.462475	0.535254	0.723077
PMP signature	PMP926	0.477053	0.369643	0.857292	0.491667	0.25	0.925926	0.666667	0.734375	0.64	0.666296	0.764402	0.659577	0.676923
PMP signature	PMP927	0.608382	0.799107	0.243056	0.533333	0.566667	0.175375	0.222222	0	0.44	0.836786	0.737728	0.84357	0.169231
PMP signature	PMP928	0.814359	0.586161	0.832465	0.375	0.85	0.297297	0.277778	0.09375	0.62	0.997835	0.992901	0.998173	0.615385
PMP signature	PMP929	0.87779	0.883929	0.146181	0.491667	0.9	1	0.361111	0.0625	0.54	0.965212	0.956187	0.96583	0.584615
PMP signature	PMP930	0.660084	0.587054	0.00486111	0.491667	0.3	0.00980981	0.583333	1	0.58	0.468261	0.411156	0.472172	0.923077
PMP signature	PMP931	0.824447	0.805357	0.916146	0.541667	0.8	0	0.611111	0.21875	0.58	0.982772	0.999493	0.981626	0.892308
PMP signature	PMP932	0.661784	0.672768	0	0.491667	0.4	0.970771	0.638889	0.9375	0.64	0.407331	0.741379	0.384451	0.753846
PMP signature	PMP933	0.875433	0.727232	0.932465	0.241667	0.733333	0.715516	0.527778	0.0625	0.68	0.993765	0.994118	0.993741	0.415385
PMP signature	PMP934	0.535699	0.691071	0	0.758333	0.433333	0.0252252	0.777778	0.796875	0.54	0.339646	0.303753	0.342105	0.707692
PMP signature	PMP935	0.577517	0.745982	0.00503472	0.55	0.316667	0.87027	0.5	0.953125	0.2	0.248869	0.581947	0.226055	0.830769
PMP signature	PMP936	0.7613	0.628571	0	0.608333	0.366667	0.00800801	0.638889	0.984375	0.6	0.682497	0.83215	0.672247	0.184615
PMP signature	PMP937	0.778984	0.919196	0.721354	0.533333	0.7	0.00720721	0.972222	0.203125	0.42	0.685124	0.80568	0.676867	0.415385
PMP signature	PMP938	0.564397	0.545982	0.000868056	0.516667	0.45	0.923724	0.472222	0.921875	0.3	0.531986	0.293712	0.548306	0.538462
PMP signature	PMP939	0.546269	0.435268	0.0170139	0.383333	0.583333	0.526126	0.305556	0.359375	0.36	0.575753	0.559229	0.576885	0.461538
PMP signature	PMP940	0.702083	0.602679	0.66441	0.466667	0.616667	0.223023	0.611111	0.625	0.42	0.69864	0.763489	0.694198	0.630769
PMP signature	PMP941	0.860689	0.846875	0.682813	0.6	0.85	0.00620621	0.583333	0.640625	0.84	0.98151	0.996146	0.980508	0.692308
PMP signature	PMP942	0.784581	0.775446	0.644618	0.491667	0.683333	0	0.305556	0	0.52	0.832215	0.834888	0.832032	0.569231
PMP signature	PMP943	0.566753	0.811607	0	0.55	0.633333	0	0.888889	0.65625	0.56	0.293591	0.432657	0.284066	0.815385
PMP signature	PMP944	0.557676	0.275893	0.990625	0.258333	0.283333	1	0.305556	0.9375	0.32	0.735379	0.731339	0.735655	0.184615
PMP signature	PMP945	0.739017	0.606696	0.0598958	0.458333	0.666667	0.122723	0.583333	0.515625	0.46	0.823679	0.831744	0.823127	0.661538
PMP signature	PMP946	0.654596	0.892411	0.0307292	0.441667	0.833333	0.924725	0.583333	0.265625	0.5	0.512066	0.619878	0.504682	0.446154
PMP signature	PMP947	0.709037	0.51875	0.00104167	0.441667	0.533333	0.365566	0.444444	0.890625	0.38	0.869753	0.756389	0.877518	0.507692
PMP signature	PMP948	0.879816	0.770982	0.0946181	0.733333	0.633333	0.972172	0.5	0.0625	0.44	0.989897	0.990365	0.989865	0.492308
PMP signature	PMP949	0.646074	0.520536	0.852604	0.741667	0.633333	0.922523	0.527778	0.40625	0.68	0.536875	0.771197	0.520826	0.0615385
PMP signature	PMP950	0.861135	0.819196	0.847917	0.666667	0.666667	0.714915	0.638889	0.4375	0.72	0.93149	0.938438	0.931014	0.538462
PMP signature	PMP951	0.785303	0.646429	0.686806	0.575	0.566667	1	0.555556	0.390625	0.54	0.851582	0.816024	0.854018	0.615385
PMP signature	PMP952	0.708553	0.884821	0	0.933333	0.783333	0.747347	0.805556	0.828125	0.58	0.60192	0.83641	0.58586	0.707692
PMP signature	PMP953	0.511557	0.768304	0.550868	0.608333	0.816667	0.984184	0.666667	0.96875	0.38	0.138516	0.300406	0.127428	0.446154
PMP signature	PMP954	0.6176	0.417857	0.931076	0.316667	0.45	0.983383	0.277778	0.4375	0.56	0.863733	0.749391	0.871565	0.323077
PMP signature	PMP955	0.520885	0.734821	0.00121528	0.691667	0.55	0.704104	0.75	0.90625	0.54	0.290815	0.347262	0.286949	0.784615
PMP signature	PMP956	0.636498	0.356696	0.12309	0.4	0.616667	0.811411	0.472222	0.296875	0.7	0.767293	0.802941	0.764852	0.292308
PMP signature	PMP957	0.654069	0.361161	0.866493	0.241667	0.383333	0.975175	0.277778	0.421875	0.56	0.918064	0.840669	0.923365	0.523077
PMP signature	PMP958	0.586092	0.836161	0.999826	0.741667	0.666667	0.0478478	0.555556	0.28125	0.26	0.720972	0.675051	0.724117	0.461538
PMP signature	PMP959	0.818082	0.791071	0.828299	0.6	0.7	0.157357	0.861111	0.015625	0.22	0.958925	0.9714	0.958071	0.353846
PMP signature	PMP960	0.599065	0.751786	0.986632	0.658333	0.366667	0.9998	0.416667	0.90625	0.48	0.441541	0.418864	0.443094	0.507692
PMP signature	PMP961	0.745182	0.840625	0.976215	0.3	0.416667	0.951952	0.416667	0.484375	0.32	0.77527	0.659026	0.783232	0.630769
PMP signature	PMP962	0.530085	0.25	1	0.366667	0.316667	1	0.333333	0.390625	0.54	0.618993	0.731542	0.611284	0.246154
PMP signature	PMP963	0.660541	0.864286	0	0.658333	0.55	0.00880881	0.583333	0.421875	0.46	0.515623	0.594016	0.510253	0.784615
PMP signature	PMP964	0.715157	0.777679	0.616667	0.558333	0.583333	0.700501	0.666667	0.546875	0.32	0.562757	0.86359	0.542152	0.753846
PMP signature	PMP965	0.803896	0.836607	0.0246528	0.45	0.516667	0.908308	0.611111	0.890625	0.22	0.77412	0.807708	0.771819	0.492308
PMP signature	PMP966	0.519464	0.859375	0.0744792	0.558333	0.4	0.0016016	0.944444	0.890625	0.82	0.221128	0.236004	0.220109	0.876923
PMP signature	PMP967	0.515019	0.912946	0.289062	0.633333	0.666667	0.872673	0.833333	0.453125	0.54	0.202788	0.207708	0.202451	0.753846
PMP signature	PMP968	0.508722	0.481696	0.000694444	0.7	0.283333	0.102503	0.555556	0.8125	0.48	0.471726	0.698884	0.456167	0.430769
PMP signature	PMP969	0.501522	0.739732	0.0190972	0.675	0.7	0.475475	0.555556	0.546875	0.58	0.41822	0.323732	0.424692	0.892308
PMP signature	PMP970	0.622058	0.822321	0	0.616667	0.616667	0.684484	0.638889	0.5	0.64	0.690637	0.576268	0.69847	0.584615
PMP signature	PMP971	0.906772	0.851786	0.626736	0.816667	0.9	0.255856	0.555556	0.171875	0.84	0.994584	0.995436	0.994526	0.676923
PMP signature	PMP972	0.849606	0.828125	0.963715	0.475	0.95	0.638438	0.638889	0.0625	0.6	0.946735	0.946146	0.946775	0.661538
PMP signature	PMP973	0.595693	0.638839	0.548958	0.716667	0.766667	0.329329	0.583333	0.09375	0.58	0.737778	0.769878	0.735579	0.753846
PMP signature	PMP974	0.592385	0.207589	0.996181	0.208333	0.583333	1	0.333333	0.046875	0.62	0.921211	0.842292	0.926616	0.230769
PMP signature	PMP975	0.589621	0.393304	1	0.491667	0.4	0.807808	0.805556	0.75	0.62	0.566118	0.830527	0.548008	0.215385
PMP signature	PMP976	0.56986	0.715625	0.0366319	0.691667	0.483333	0.572573	0.722222	0.453125	0.62	0.743499	0.910852	0.732036	0.984615
PMP signature	PMP977	0.619058	0.207589	1	0.525	0.5	1	0.166667	0.0625	0.68	0.92727	0.922515	0.927596	0.353846
PMP signature	PMP978	0.576874	0.798214	0	0.55	0.466667	0.012012	0.388889	1	0.42	0.320324	0.491582	0.308594	0.615385
PMP signature	PMP979	0.622017	0.257143	0.822569	0.216667	0.516667	0.991992	0.333333	0.046875	0.5	0.941124	0.872008	0.945858	0.0461538
PMP signature	PMP980	0.676209	0.525	0	0.525	0.5	0.784585	0.444444	1	0.36	0.677127	0.504158	0.688974	0.615385
PMP signature	PMP981	0.794594	0.673661	0.0208333	0.491667	0.683333	0.477277	0.527778	0.640625	0.6	0.863376	0.877282	0.862423	0.661538
PMP signature	PMP982	0.629663	0.778125	0.194618	0.466667	0.633333	0.943944	0.416667	0.625	0.42	0.479606	0.553955	0.474513	0.261538
PMP signature	PMP983	0.625479	0.434375	0.628646	0.641667	0.35	0.017017	0.361111	0.890625	0.48	0.748199	0.790872	0.745276	0.523077
PMP signature	PMP984	0.55482	0.668304	0.548785	0.533333	0.7	0	0.694444	0.21875	0.64	0.401616	0.563387	0.390536	0.784615
PMP signature	PMP985	0.556924	0.404911	1	0.925	0.533333	1	0.361111	0.578125	0.74	0.737036	0.717343	0.738385	0.553846
PMP signature	PMP986	0.700048	0.316071	0.992882	0.475	0.383333	0.998198	0.638889	0.96875	0.42	0.863181	0.929513	0.858637	0.230769
PMP signature	PMP987	0.556644	0.106696	0.0378472	0.458333	0.4	0	0.305556	0.6875	0.68	0.814746	0.741582	0.819757	0.646154
PMP signature	PMP988	0.682191	0.362946	0.988021	0.491667	0.583333	0.988989	0.305556	0.546875	0.72	0.778118	0.783469	0.777752	0.507692
PMP signature	PMP989	0.606847	0.724554	0.0602431	0.425	0.65	0.996597	0.666667	0	0.56	0.357401	0.53357	0.345335	0.507692
PMP signature	PMP990	0.641576	0.917857	0	0.658333	0.7	0.0146146	0.611111	0.4375	0.66	0.357395	0.601623	0.340667	0.369231
PMP signature	PMP991	0.717343	0.807589	0.491319	0.316667	0.566667	0.471071	0.611111	0.546875	0.6	0.628875	0.777688	0.618682	0.723077
PMP signature	PMP992	0.611001	0.574107	0	0.816667	0.533333	0	0.888889	0.9375	0.38	0.455057	0.740771	0.435487	0.6
PMP signature	PMP993	0.565902	0.7	0.955903	0.408333	0.466667	0.0016016	0.694444	0.90625	0.32	0.311652	0.476369	0.30037	0.523077
PMP signature	PMP994	0.655653	0.738393	0.00538194	0.741667	0.5	0	0.5	0.8125	0.3	0.311704	0.733671	0.282802	1
PMP signature	PMP995	0.527546	0.708036	0.0458333	0.258333	0.466667	1	0.472222	1	0.38	0.297368	0.438337	0.287713	0.723077
PMP signature	PMP996	0.898926	0.846875	0.00538194	0.683333	0.816667	0.164164	0.666667	0.109375	0.7	0.956441	0.960041	0.956195	0.630769
PMP signature	PMP997	0.803498	0.758482	0.0824653	0.5	0.733333	0	0.333333	0	0.54	0.810494	0.778195	0.812707	0.507692
PMP signature	PMP998	0.650998	0.521429	0.103993	0.625	0.65	0.0128128	0.611111	0.609375	0.34	0.69706	0.674138	0.69863	0.753846
PMP signature	PMP999	0.676943	0.667857	0.662847	0.841667	0.283333	0.475475	0.833333	0.921875	0.18	0.442711	0.784787	0.419281	0.276923
PMP signature	PMP1000	0.904774	0.765625	0.994444	0.541667	0.8	1	0.472222	0	0.54	0.999987	1	0.999986	0.0461538
PMP signature	PMP1001	0.544489	0.623661	1	0.391667	0.716667	0	0.583333	0.234375	0.66	0.373752	0.432657	0.369717	0.338462
PMP signature	PMP1002	0.689681	0.639732	0.780903	0.491667	0.783333	0.186386	0.333333	0	0.54	0.970692	0.936511	0.973033	0.123077
PMP signature	PMP1003	0.626276	0.522768	0.985764	0.258333	0.566667	0.353554	0.361111	0.328125	0.68	0.92034	0.972312	0.91678	0.4
PMP signature	PMP1004	0.887498	0.854464	0.989757	0.291667	0.85	0.822422	0.166667	0	0.56	0.999246	0.999087	0.999257	0.169231
PMP signature	PMP1005	0.622821	0.575446	0.955729	0.325	0.6	0.0146146	0.666667	0.015625	0.58	0.938322	0.810548	0.947074	0.369231
PMP signature	PMP1006	0.821487	0.757589	0.96441	0.408333	0.933333	1	0.555556	0.078125	0.38	0.993642	0.993205	0.993672	0.569231
PMP signature	PMP1007	0.608405	0.379018	0.110764	0.416667	0.45	0.468068	0.166667	0.1875	0.68	0.976147	0.91217	0.980529	0.353846
PMP signature	PMP1008	0.827011	0.681696	0.994618	0.55	0.8	0.35996	0.583333	0	0.66	0.996353	0.999493	0.996138	0.292308
PMP signature	PMP1009	0.80671	0.841964	0.92934	0.508333	0.583333	0.0004004	0.777778	0.34375	0.68	0.90174	0.958519	0.897851	0.569231
PMP signature	PMP1010	0.872119	0.579911	0	0.575	0.783333	0.724124	0.361111	0.046875	0.58	0.999493	0.999189	0.999514	0.153846
PMP signature	PMP1011	0.644054	0.369643	0	0.55	0.416667	1	0.472222	0.59375	0.3	0.880565	0.790872	0.886708	0.646154
PMP signature	PMP1012	0.807109	0.567857	0.297917	0.541667	0.416667	1	0.722222	0.84375	0.6	0.979664	0.998174	0.978396	0.492308
PMP signature	PMP1013	0.852955	0.459375	0.996528	0.408333	0.516667	1	0.25	0.03125	0.42	0.99998	1	0.999979	0.0769231
PMP signature	PMP1014	0.895172	0.645536	0.995833	0.233333	0.516667	1	0.305556	0.15625	0.4	0.999707	1	0.999687	0.138462
PMP signature	PMP1015	0.835552	0.629911	0.990451	0.483333	0.716667	0.896496	0.5	0.109375	0.64	0.986516	0.997972	0.985732	0.307692
PMP signature	PMP1016	0.753473	0.291964	0.128125	0.425	0.383333	0.0144144	0.5	0.515625	0.54	0.958379	0.946045	0.959224	0.507692
PMP signature	PMP1017	0.844059	0.650893	0.992708	0.65	0.716667	0.488689	0.583333	0	0.7	0.994968	1	0.994623	0.430769
PMP signature	PMP1018	0.558241	0.589732	0.880035	0.133333	0.266667	0	0.5	0.5	0.66	0.527812	0.356998	0.539512	0.661538
PMP signature	PMP1019	0.916527	0.769643	0.984028	0.741667	0.783333	0.877878	0.527778	0.109375	0.7	0.973806	0.994625	0.97238	0.0461538
PMP signature	PMP1020	0.600018	0.492411	1	0.583333	0.416667	0.998398	0.611111	0.84375	0.64	0.185975	0.150406	0.188412	0.646154
PMP signature	PMP1021	0.534574	0.448214	0.630729	0.583333	0.316667	1	0.472222	0.796875	0.56	0.437562	0.357911	0.443017	0.630769
PMP signature	PMP1022	0.79053	0.286161	0.995313	0.116667	0.516667	0.379379	0.333333	0.0625	0.34	0.999844	0.998377	0.999944	0.107692
PMP signature	PMP1023	0.829553	0.475	0.172222	0.441667	0.466667	0.0164164	0.222222	0.015625	0.66	0.99948	0.998783	0.999528	0.476923
PMP signature	PMP1024	0.90634	0.638839	0.853646	0.325	0.683333	0.766767	0.305556	0.0625	0.62	1	1	1	0.353846
PMP signature	PMP1025	0.820849	0.55	0.283507	0.308333	0.733333	0.0374374	0.25	0.046875	0.38	0.995644	0.993611	0.995783	0.184615
PMP signature	PMP1026	0.871845	0.741518	0.982465	0.808333	0.8	0.38999	0.333333	0.15625	0.54	0.994539	0.998783	0.994248	0.0923077
PMP signature	PMP1027	0.930254	0.717857	0.824132	0.291667	0.8	0.9998	0.388889	0.09375	0.6	1	1	1	0.276923
PMP signature	PMP1028	0.907495	0.507143	0.39566	0.383333	0.766667	0.762362	0.361111	0.109375	0.52	0.998511	0.999087	0.998472	0.446154
PMP signature	PMP1029	0.74276	0.373661	0.232292	0.383333	0.583333	0.828028	0.333333	0.875	0.88	0.941137	0.994118	0.937509	0.615385
PMP signature	PMP1030	0.842267	0.585714	0	0.283333	0.816667	0.011011	0.694444	0	0.6	0.993063	0.995639	0.992887	0.415385
PMP signature	PMP1031	0.732702	0.295982	0	0.733333	0.683333	0	0.611111	0.15625	0.74	0.919092	0.987323	0.914418	0.369231
PMP signature	PMP1032	0.931609	0.650893	0.996875	0.283333	0.75	0.615415	0.583333	0.046875	0.68	0.999967	0.999899	0.999972	0.138462
PMP signature	PMP1033	0.802735	0.369643	1	0.525	0.816667	0.99039	0.638889	0	0.52	0.999837	0.999696	0.999847	0.153846
PMP signature	PMP1034	0.828281	0.449107	0.959722	0.408333	0.733333	0.152352	0.305556	0.21875	0.64	0.997783	0.992495	0.998145	0.184615
PMP signature	PMP1035	0.864642	0.810268	0.878646	0.525	0.933333	0.418418	0.444444	0.296875	0.66	0.98467	0.957099	0.986558	0.292308
PMP signature	PMP1036	0.880601	0.458929	0.749306	0.441667	0.683333	0.627828	0.333333	0.03125	0.54	0.998934	0.999797	0.998875	0.0769231
PMP signature	PMP1037	0.816302	0.408929	0.989583	0.475	0.833333	0.156557	0.555556	0.171875	0.54	1	1	1	0.0307692
PMP signature	PMP1038	0.872403	0.86875	0.904167	0.141667	0.883333	0.873874	0.638889	0	0.54	0.978669	0.983367	0.978348	0.430769
PMP signature	PMP1039	0.942254	0.535268	0.967535	0.3	0.55	0.582382	0.416667	0.140625	0.54	1	1	1	0.0615385
PMP signature	PMP1040	0.918915	0.529464	0.999479	0.416667	0.733333	0.025025	0.416667	0.171875	0.42	0.999987	1	0.999986	0.415385
PMP signature	PMP1041	0.782419	0.758929	0.974306	0.366667	0.516667	0.95035	0.472222	0.109375	0.36	0.969314	0.949087	0.970699	0.0769231
PMP signature	PMP1042	0.599069	0.522321	0.362153	0.625	0.1	0.998999	0.444444	0.625	0.34	0.804234	0.89716	0.797869	0.584615
PMP signature	PMP1043	0.883171	0.899107	0.717882	0.266667	0.716667	0.0012012	0.583333	0.1875	0.42	0.962189	0.912475	0.965594	0.369231
PMP signature	PMP1044	0.935787	0.731696	0.993229	0.2	0.833333	1	0.444444	0.015625	0.8	1	1	1	0
PMP signature	PMP1045	0.912789	0.647321	0.986632	0.441667	0.85	0.286486	0.722222	0.484375	0.46	0.9835	0.99787	0.982515	0.338462
PMP signature	PMP1046	0.856334	0.597768	0.905382	0.533333	0.866667	0.188989	0.194444	0.15625	0.76	0.98467	0.980933	0.984926	0.123077
PMP signature	PMP1047	0.922694	0.634821	0.989583	0.591667	0.766667	1	0.194444	0.046875	0.62	1	1	1	0.338462
PMP signature	PMP1048	0.87872	0.564286	0.82934	0.45	0.65	0.184384	0.527778	0	0.66	0.999844	0.999899	0.99984	0.230769
PMP signature	PMP1049	0.896062	0.595536	0.504687	0.191667	0.7	1	0.277778	0.015625	0.58	1	1	1	0.230769
PMP signature	PMP1050	0.831787	0.722321	0.994792	0.633333	0.833333	0.129129	0.583333	0	0.6	0.991834	0.999696	0.991296	0.307692
PMP signature	PMP1051	0.71955	0.526339	0.832465	0.508333	0.55	0.314515	0.472222	0.015625	0.54	0.967903	0.992799	0.966198	0.307692
PMP signature	PMP1052	0.737132	0.548661	0.537153	0.566667	0.683333	0.142142	0.694444	0.0625	0.64	0.974378	0.957809	0.975513	0.676923
PMP signature	PMP1053	0.953197	0.737054	0.440451	0.441667	0.716667	0.779179	0.416667	0.71875	0.3	1	1	1	0.276923
PMP signature	PMP1054	0.831683	0.728125	0.365278	0.466667	0.533333	1	0.416667	0.078125	0.4	0.993629	0.985294	0.9942	0.261538
PMP signature	PMP1055	0.875712	0.613839	0.993229	0.833333	0.683333	1	0.444444	0.296875	0.74	0.999473	0.999594	0.999465	0.507692
PMP signature	PMP1056	0.922365	0.74375	0.989931	0.541667	0.783333	0.833233	0.583333	0.015625	0.54	1	1	1	0.169231
PMP signature	PMP1057	0.904691	0.371429	0.192361	0.475	0.716667	0	0.5	0.234375	0.76	0.999941	0.999899	0.999944	0.507692
PMP signature	PMP1058	0.919545	0.742411	0.976042	0.475	0.766667	0.578979	0.5	0.0625	0.54	0.998362	0.999189	0.998305	0.646154
PMP signature	PMP1059	0.586047	0.467411	0.992535	0.608333	0.5	0.0264264	0.444444	0.46875	0.46	0.924215	0.823022	0.931146	0.230769
PMP signature	PMP1060	0.787119	0.463393	0.98941	0.291667	0.633333	0.983984	0.416667	0.453125	0.48	0.996372	0.989858	0.996818	0.338462
PMP signature	PMP1061	0.568032	0.335714	0.351562	0.591667	0.416667	0.868669	0.305556	0.34375	0.3	0.887281	0.815112	0.892224	0.261538
PMP signature	PMP1062	0.851384	0.854464	0.999132	0.333333	0.733333	1	0.5	0.03125	0.58	0.986698	0.978702	0.987246	0.338462
PMP signature	PMP1063	0.8026	0.694643	0.000868056	0.55	0.85	1	0.555556	0.09375	0.66	0.995287	0.969371	0.997062	0.384615
PMP signature	PMP1064	0.609415	0.549107	0.800868	0.208333	0.483333	0.933934	0.527778	0.140625	0.72	0.972597	0.934483	0.975208	0.0615385
PMP signature	PMP1065	0.785737	0.569196	0.942187	0.658333	0.75	0	0.638889	0	0.7	0.995287	0.989351	0.995693	0.276923
PMP signature	PMP1066	0.587626	0.599554	0.975868	0.25	0.433333	0.897297	0.222222	0.21875	0.5	0.84419	0.907606	0.839847	0.384615
PMP signature	PMP1067	0.664539	0.526786	0.867014	0.3	0.333333	1	0.694444	0.421875	0.66	0.959426	0.992495	0.957161	0.507692
PMP signature	PMP1068	0.741935	0.807589	0.403125	0.325	0.666667	0.484685	0.25	0	0.56	0.934214	0.919574	0.935216	0.153846
PMP signature	PMP1069	0.705016	0.595982	0.575868	0.166667	0.95	0.528328	0.305556	0	0.68	0.993284	0.953347	0.99602	0.523077
PMP signature	PMP1070	0.865824	0.743304	1	0.383333	0.866667	0.033033	0.527778	0	0.6	1	1	1	0
PMP signature	PMP1071	0.708511	0.654911	0.0526042	0.4	0.533333	1	0.25	0.484375	0.28	0.714347	0.883164	0.702784	0.2
PMP signature	PMP1072	0.869496	0.686607	0.981424	0.2	0.733333	0.990791	0.416667	0	0.56	0.995508	0.995436	0.995513	0.0153846
PMP signature	PMP1073	0.628383	0.69375	0.992535	0.4	0.616667	0.316116	0.583333	0.84375	0.62	0.456123	0.624341	0.444601	0.861538
PMP signature	PMP1074	0.712353	0.647768	0.145486	0.391667	0.466667	1	0.333333	0.28125	0.34	0.716616	0.835193	0.708494	0.123077
PMP signature	PMP1075	0.704416	0.522321	0.996701	0.3	0.483333	1	0.25	0.265625	0.48	0.886572	0.832657	0.890265	0
PMP signature	PMP1076	0.769263	0.864286	1	0.366667	0.7	0.67027	0.722222	0	0.22	0.8247	0.872718	0.821411	0.0615385
PMP signature	PMP1077	0.523505	0.527679	0.929167	0.658333	0.65	0.00900901	0.722222	0.46875	0.86	0.339458	0.719675	0.313415	0.938462
PMP signature	PMP1078	0.545244	0.627679	0.470833	0.608333	0.366667	0	0.75	0.90625	0.76	0.367185	0.450609	0.361472	0.784615
PMP signature	PMP1079	0.581661	0.650893	0.994792	0.4	0.683333	0.502903	0.5	0.0625	0.3	0.838209	0.75355	0.844008	0.276923
PMP signature	PMP1080	0.868257	0.7625	1	0.35	0.866667	0.0630631	0.5	0	0.6	1	1	1	0.0153846
PMP signature	PMP1081	0.727816	0.731696	0.92066	0.35	0.7	0.0826827	0.222222	0	0.4	0.85612	0.816836	0.858811	0.0923077
PMP signature	PMP1082	0.510221	0.789286	0	0.45	0.733333	0.0032032	0.805556	0.0625	0.58	0.413286	0.399899	0.414203	0.476923
PMP signature	PMP1083	0.547193	0.223214	0.995486	0.508333	0.133333	0.984785	0.333333	1	0.3	0.600386	0.672819	0.595425	0.569231
PMP signature	PMP1084	0.524873	0.522321	0.160243	0.383333	0.633333	0.375976	0.472222	0.0625	0.24	0.71683	0.547566	0.728424	0.353846
PMP signature	PMP1085	0.637633	0.8375	0.657292	0.425	0.833333	1	0.416667	0	0.5	0.763672	0.812576	0.760323	0.0923077
PMP signature	PMP1086	0.534093	0.505357	0.0104167	0.308333	0.433333	0.962763	0.277778	0.53125	0.2	0.775648	0.364402	0.803815	0.0615385
PMP signature	PMP1087	0.7369	0.639732	0.843924	0.716667	0.666667	1	0.444444	0.015625	0.42	0.994916	0.979209	0.995992	0.0461538
PMP signature	PMP1088	0.662549	0.6125	0.553125	0.733333	0.6	0.607608	0.611111	0.796875	0.74	0.431639	0.705375	0.41289	0.246154
PMP signature	PMP1089	0.859059	0.686161	1	0.508333	0.633333	1	0.583333	0.078125	0.54	0.961155	0.960649	0.96119	0.107692
PMP signature	PMP1090	0.752968	0.573214	0.850868	0.483333	0.5	1	0.361111	0.203125	0.46	0.890844	0.824037	0.895419	0.384615
PMP signature	PMP1091	0.662768	0.869196	0	0.666667	0.733333	0.98999	0.611111	0.21875	0.62	0.62959	0.701826	0.624642	0.446154
PMP signature	PMP1092	0.499308	0.283482	0	0.475	0.133333	0	0.361111	0.765625	0.7	0.640206	0.449899	0.653241	1
PMP signature	PMP1093	0.62873	0.383482	0.390278	0.333333	0.333333	0.797197	0.333333	0.984375	0.7	0.688641	0.444625	0.705354	0.953846
PMP signature	PMP1094	0.550122	0.36875	0.940799	0.408333	0.466667	0.427027	0.472222	0.4375	0.68	0.630058	0.609432	0.631471	0.692308
PMP signature	PMP1095	0.628022	0.746429	0.566667	0.35	0.533333	1	0.555556	0	0.5	0.740918	0.794726	0.737232	0.0769231
PMP signature	PMP1096	0.698376	0.401339	0.445486	0.316667	0.416667	0.744344	0.305556	0.9375	0.72	0.8606	0.751014	0.868106	0.938462
PMP signature	PMP1097	0.725639	0.820536	0.996528	0.616667	0.683333	0.96036	0.583333	0	0.52	0.966453	0.963895	0.966629	0
PMP signature	PMP1098	0.770656	0.763839	0.995313	0.516667	0.666667	0.664264	0.555556	0	0.34	0.993401	0.988134	0.993762	0.0153846
PMP signature	PMP1099	0.500762	0.333929	0	0.341667	0.583333	0	0.777778	0.71875	0.66	0.391799	0.565822	0.37988	0.861538
PMP signature	PMP1100	0.578277	0.795089	1	0.208333	0.566667	1	0.277778	0.21875	0.3	0.6816	0.424848	0.699186	0.353846
PMP signature	PMP1101	0.663813	0.406696	0.999826	0.333333	0.55	0.927928	0.5	0.859375	0.64	0.719255	0.808316	0.713155	0.784615
PMP signature	PMP1102	0.574657	0.779464	0.00121528	0.491667	0.616667	0.511311	0.527778	0	0.24	0.546211	0.722718	0.534122	0.230769
PMP signature	PMP1103	0.597335	0.682143	0.176215	0.516667	0.55	0.779179	0.444444	0.015625	0.34	0.626638	0.728803	0.619641	0.415385
PMP signature	PMP1104	0.645595	0.458929	0.98125	0.366667	0.416667	0.966166	0.527778	0	0.26	0.861588	0.898276	0.859075	0.123077
PMP signature	PMP1105	0.595121	0.302232	0.0244792	0.816667	0.433333	0	0.472222	0.890625	0.52	0.494383	0.713286	0.47939	0.661538
PMP signature	PMP1106	0.551697	0.24375	0.445833	0.725	0.55	0	0.611111	0.96875	0.44	0.672375	0.699696	0.670503	0.615385
PMP signature	PMP1107	0.603012	0.791964	0.816493	0.291667	0.666667	0.51952	0.722222	0.59375	0.62	0.310312	0.2714	0.312978	0.938462
PMP signature	PMP1108	0.61272	0.235714	0.468576	0.566667	0.35	0	0.5	1	0.48	0.503192	0.70213	0.489566	0.738462
PMP signature	PMP1109	0.586546	0.703571	0.00364583	0.408333	0.85	1	0.416667	0.078125	0.64	0.926646	0.745132	0.939079	0.184615
PMP signature	PMP1110	0.709938	0.570089	0.714931	0.433333	0.866667	0.305105	0.472222	0	0.62	0.971836	0.93783	0.974166	0.230769
PMP signature	PMP1111	0.842606	0.775893	0.9625	0.341667	0.966667	0.997397	0.5	0	0.56	0.991607	0.987931	0.991859	0.0153846
PMP signature	PMP1112	0.585784	0.666071	0.452257	0.433333	0.5	0	0.638889	1	0.46	0.281804	0.261866	0.28317	0.723077
PMP signature	PMP1113	0.561404	0.306696	1	0.491667	0.6	0.977778	0.444444	0.578125	0.76	0.760669	0.499087	0.778585	0.615385
PMP signature	PMP1114	0.557584	0.336607	0.247396	0.591667	0.466667	0	0.666667	1	0.5	0.431106	0.596653	0.419767	0.907692
PMP signature	PMP1115	0.529092	0.31875	0.775868	0.45	0.433333	0.0032032	0.472222	1	0.44	0.315026	0.28783	0.316888	0.615385
PMP signature	PMP1116	0.619417	0.370982	0.994792	0.558333	0.533333	0.89029	0.388889	0.421875	0.86	0.717578	0.710852	0.718039	0.769231
PMP signature	PMP1117	0.603096	0.803571	0.247917	0.258333	0.75	0.00720721	0.194444	0.578125	0.14	0.812718	0.841988	0.810713	0.323077
PMP signature	PMP1118	0.696239	0.313839	0	0.441667	0.216667	0.887888	0.444444	0.984375	0.74	0.78499	0.818864	0.78267	0.830769
PMP signature	PMP1119	0.556753	0.430804	0.0138889	0.283333	0.366667	0.982783	0.222222	0.703125	0.14	0.755481	0.405477	0.779453	0.153846
PMP signature	PMP1120	0.705811	0.757589	0.443056	0.291667	0.7	0.937337	0.527778	0.296875	0.38	0.878738	0.87211	0.879192	0.246154
PMP signature	PMP1121	0.550395	0.629464	0.334375	0.508333	0.566667	1	0.305556	0.1875	0.32	0.552465	0.50568	0.55567	0.0307692
PMP signature	PMP1122	0.739749	0.533929	0.025	0.641667	0.266667	0	0.472222	1	0.36	0.723267	0.90355	0.710919	0.707692
PMP signature	PMP1123	0.540068	0.539732	0.947743	0.508333	0.633333	0.0112112	0.555556	0	0.42	0.611601	0.698479	0.60565	0.0461538
PMP signature	PMP1124	0.613055	0.492411	0.995833	1	0.5	0.974775	0.388889	0.84375	0.8	0.658989	0.703043	0.655971	0.938462
PMP signature	PMP1125	0.620717	0.739286	0.474653	0.316667	0.516667	0.982583	0.361111	0.03125	0.18	0.61597	0.704462	0.609909	0.0615385
PMP signature	PMP1126	0.578759	0.125	0.00295139	0.6	0.383333	0	0.5	0.953125	0.8	0.667213	0.673428	0.666787	0.969231
PMP signature	PMP1127	0.742294	0.473214	0.832465	0.658333	0.516667	0.372973	0.555556	0.921875	0.7	0.717175	0.765213	0.713885	0.861538
PMP signature	PMP1128	0.629554	0.673214	0.55625	0.316667	0.683333	1	0.5	0	0.56	0.624896	0.765213	0.615285	0.230769
PMP signature	PMP1129	0.641839	0.912946	0.00295139	0.5	0.733333	0.428629	0.583333	0.015625	0.6	0.631079	0.8143	0.618529	0
PMP signature	PMP1130	0.689551	0.769643	0.961285	0.2	0.533333	0.881882	0.444444	0.09375	0.52	0.781083	0.838134	0.777175	0.338462
PMP signature	PMP1131	0.683294	0.65625	0.90625	0.483333	0.583333	0.96036	0.555556	0.859375	0.74	0.500501	0.653245	0.490039	0.861538
PMP signature	PMP1132	0.562915	0.589286	1	0.291667	0.383333	0.205205	0.444444	0.203125	0.28	0.454628	0.599189	0.444726	0.153846
PMP signature	PMP1133	0.820692	0.700446	0.272743	0.541667	0.583333	0.426827	0.361111	0	0.26	0.908911	0.982961	0.903839	0.323077
PMP signature	PMP1134	0.505525	0.675893	0.496354	0.333333	0.5	1	0.166667	0.734375	0.38	0.432855	0.580426	0.422747	0.307692
PMP signature	PMP1135	0.690053	0.619643	0.0765625	0.475	0.8	0.0940941	0.361111	0	0.5	0.880676	0.734584	0.890682	0.138462
PMP signature	PMP1136	0.792171	0.697321	0.841667	0.441667	0.683333	0.0510511	0.333333	0	0.34	0.908722	0.868256	0.911494	0.123077
PMP signature	PMP1137	0.657344	0.359821	0.860938	0.616667	0.55	0.958759	0.416667	0.28125	0.18	0.835472	0.779919	0.839277	0.184615
PMP signature	PMP1138	0.670338	0.6125	0.827778	0.741667	0.35	0.7998	0.555556	0.71875	0.14	0.568172	0.86643	0.547744	0.0769231
PMP signature	PMP1139	0.58831	0.208036	0.0220486	0.425	0.183333	1	0.472222	0.953125	0.54	0.600965	0.828296	0.585394	0.630769
PMP signature	PMP1140	0.763424	0.369196	0.957986	0.208333	0.566667	0.987788	0.527778	0.296875	0.68	0.993512	0.994016	0.993477	0.261538
PMP signature	PMP1141	0.762427	0.935714	1	0.466667	0.933333	0.148949	0.5	0.03125	0.56	0.753647	0.6857	0.758301	0.338462
PMP signature	PMP1142	0.644528	0.622321	0.918403	0.55	0.683333	0	0.583333	0.109375	0.56	0.82886	0.752941	0.83406	0.646154
PMP signature	PMP1143	0.584188	0.258482	0.0345486	0.308333	0.0166667	0.992793	0.555556	0.984375	0.66	0.662168	0.748276	0.65627	0.0923077
PMP signature	PMP1144	0.701979	0.616071	0.982465	0.375	0.516667	0.53974	0.833333	0.203125	0.38	0.706259	0.823732	0.698213	0.184615
PMP signature	PMP1145	0.729766	0.633036	0.999653	0.658333	0.766667	0.0476476	0.5	0	0.52	0.790282	0.941176	0.779947	0.584615
PMP signature	PMP1146	0.62049	0.844196	0.987326	0.7	0.616667	0.911512	0.777778	0.5	0.64	0.495586	0.530832	0.493172	0.707692
PMP signature	PMP1147	0.800531	0.671875	0.630556	0.616667	0.866667	0.296096	0.416667	0.21875	0.42	0.921224	0.910852	0.921934	0.461538
PMP signature	PMP1148	0.808278	0.603125	0.997049	0.341667	0.8	0.0302302	0.555556	0.234375	0.84	1	1	1	0.0461538
PMP signature	PMP1149	0.632719	0.358036	0.395139	0.408333	0.583333	0.0274274	0.194444	0.046875	0.5	0.772085	0.745538	0.773903	0.430769
PMP signature	PMP1150	0.671547	0.516964	1	0.5	0.516667	0.796396	0.222222	0.015625	0.36	0.84475	0.837728	0.84523	0.184615
PMP signature	PMP1151	0.730353	0.724554	1	0.425	0.433333	0.877878	0.361111	0.1875	0.34	0.717676	0.720183	0.717504	0.292308
PMP signature	PMP1152	0.736542	0.686161	0.999826	0.441667	0.816667	0.558358	0.222222	0.203125	0.48	0.798265	0.838337	0.795521	0.446154
PMP signature	PMP1153	0.526099	0.633482	0.140799	0.266667	0.766667	1	0.527778	0.375	0.48	0.823347	0.963692	0.813735	0.338462
PMP signature	PMP1154	0.614388	0.750446	1	0.708333	0.766667	0.033033	0.611111	0	0.66	0.524042	0.857708	0.501188	0.507692
PMP signature	PMP1155	0.734513	0.345089	0.200694	0.666667	0.433333	1	0.555556	0.421875	0.56	0.999941	0.999797	0.999951	0.107692
PMP signature	PMP1156	0.798342	0.778125	0.96684	0.775	0.75	0.672472	0.611111	0.234375	0.66	0.665691	0.855274	0.652706	0.153846
PMP signature	PMP1157	0.802511	0.415625	1	0.55	0.416667	1	0.638889	0.75	0.62	0.944265	0.946552	0.944108	0.446154
PMP signature	PMP1158	0.629615	0.372768	0.581597	0.483333	0.25	1	0.472222	0.671875	0.58	0.700967	0.6214	0.706417	0.569231
PMP signature	PMP1159	0.641007	0.325	1	0.258333	0.516667	0.00920921	0.222222	0.078125	0.34	0.926133	0.742799	0.93869	0.246154
PMP signature	PMP1160	0.612982	0.521875	0.170833	0.541667	0.366667	0	0.333333	0	0.6	0.805495	0.622617	0.818021	0.876923
PMP signature	PMP1161	0.922006	0.754018	0.747396	0.458333	0.733333	0.98959	0.388889	0.5	0.62	0.978812	0.966227	0.979674	0.769231
PMP signature	PMP1162	0.611051	0.529911	0.901389	0.316667	0.733333	0.156156	0.333333	0.03125	0.46	0.726901	0.634077	0.733259	0.461538
PMP signature	PMP1163	0.622903	0.841964	0.982118	0.841667	0.8	0.0194194	0.416667	0.0625	0.32	0.582228	0.639655	0.578295	0.184615
PMP signature	PMP1164	0.921764	0.777679	0.819792	0.458333	0.783333	0.997598	0.388889	0.421875	0.62	0.977922	0.955578	0.979452	0.661538
PMP signature	PMP1165	0.730623	0.612054	0.620486	0.6	0.766667	0.13974	0.222222	0.125	0.52	0.479131	0.77931	0.458571	0.661538
PMP signature	PMP1166	0.551888	0.557143	0.990799	0.45	0.566667	0.308108	0.638889	0.234375	0.4	0.808733	0.749391	0.812797	0.184615
PMP signature	PMP1167	0.704132	0.721429	0.00434028	0.25	0.833333	0	0.777778	0.015625	0.5	0.713736	0.800101	0.70782	0.646154
PMP signature	PMP1168	0.615931	0.335714	0	0.708333	0.633333	0	0.583333	0.15625	0.74	0.597292	0.85284	0.579788	0.446154
PMP signature	PMP1169	0.810036	0.694643	1	0.208333	0.833333	0.801001	0.333333	0	0.58	0.90646	0.908418	0.906326	0.169231
PMP signature	PMP1170	0.626314	0.447321	1	0.608333	0.783333	0.117918	0.472222	0.125	0.28	0.870664	0.93073	0.86655	0.646154
PMP signature	PMP1171	0.633737	0.612054	0.894271	0.366667	0.766667	0.0274274	0.444444	0.046875	0.66	0.809298	0.441379	0.834498	0.230769
PMP signature	PMP1172	0.70344	0.833929	0.971354	0.591667	0.866667	0.0660661	0.333333	0.171875	0.74	0.616971	0.535903	0.622524	0.476923
PMP signature	PMP1173	0.714019	0.552679	0.389757	0.633333	0.766667	0.303103	0.361111	0	0.48	0.679032	0.829412	0.668732	0.4
PMP signature	PMP1174	0.566082	0.398214	0.998264	0.55	0.866667	0.0690691	0.444444	0.65625	0.52	0.79651	0.606187	0.809546	0.0769231
PMP signature	PMP1175	0.632553	0.905357	0.970486	0.333333	0.9	0.542943	0.611111	0	0.44	0.465017	0.406085	0.469053	0.707692
PMP signature	PMP1176	0.736549	0.578571	0.911458	0.4	0.533333	0.0014014	0.527778	0.734375	0.42	0.623199	0.711359	0.617161	0.2
PMP signature	PMP1177	0.713539	0.627232	1	0.55	0.616667	0	0.388889	0.296875	0.24	0.539034	0.727586	0.526119	0.584615
PMP signature	PMP1178	0.564595	0.794643	0.990278	0.583333	0.683333	0.605806	0.5	0.328125	0.28	0.357187	0.323935	0.359464	0.323077
PMP signature	PMP1179	0.717273	0.436161	0.247396	0.308333	0.766667	1	0.583333	0.46875	0.66	0.897098	0.888337	0.897698	0.4
PMP signature	PMP1180	0.715581	0.891964	0.98125	0.358333	0.783333	0	0.666667	0.25	0.38	0.532604	0.431136	0.539554	0.461538
PMP signature	PMP1181	0.722731	0.546875	1	0.35	0.85	0.940941	0.416667	0.046875	0.62	0.900166	0.754057	0.910174	0.307692
PMP signature	PMP1182	0.776624	0.7875	0.999826	0.516667	0.916667	0.164164	0.75	0.4375	0.64	0.751534	0.845639	0.745089	0.323077
PMP signature	PMP1183	0.553342	0.649107	0.919444	0.308333	0.866667	0.152953	0.361111	0.390625	0.38	0.106016	0.0117647	0.112472	0.123077
PMP signature	PMP1184	0.794298	0.760268	0.996181	0.475	0.9	1	0.333333	0.015625	0.66	0.881001	0.907099	0.879213	0.507692
PMP signature	PMP1185	0.691105	0.608929	0.996528	0.475	0.783333	0.844444	0.416667	0	0.62	0.887112	0.867951	0.888424	0.446154
PMP signature	PMP1186	0.894356	0.689732	0.743229	0.258333	0.666667	1	0.305556	0.046875	0.5	0.989604	0.982657	0.99008	0.661538
PMP signature	PMP1187	0.606026	0.748214	0.999653	0.666667	0.8	0.0506507	0.611111	0	0.64	0.537538	0.823428	0.517957	0.430769
PMP signature	PMP1188	0.573061	0.607143	1	0.666667	0.583333	0.0048048	0.5	0.09375	0.42	0.49593	0.420284	0.501111	0.523077
PMP signature	PMP1189	0.698843	0.754911	0.927257	0.45	0.7	0	0.611111	0.203125	0.54	0.794872	0.794523	0.794896	0.8
PMP signature	PMP1190	0.875392	0.729018	0.164583	0.575	0.566667	0.001001	0.444444	0.890625	0.34	0.92283	0.983164	0.918697	0.538462
PMP signature	PMP1191	0.7005	0.785268	0.425	0.416667	0.783333	0.953153	0.361111	0.0625	0.54	0.785217	0.638641	0.795257	0.538462
PMP signature	PMP1192	0.784154	0.710714	1	0.85	0.8	0.997998	0.444444	0.453125	0.76	0.883179	0.890365	0.882686	0.769231
PMP signature	PMP1193	0.869789	0.710268	1	0.458333	0.783333	0.276276	0.555556	0.3125	0.5	0.932543	0.954665	0.931028	0.384615
PMP signature	PMP1194	0.719374	0.24375	0.0503472	0.575	0.566667	0	0.416667	0.53125	0.62	0.92729	0.872617	0.931034	0.861538
PMP signature	PMP1195	0.833093	0.653125	0.990278	0.566667	0.866667	0.960761	0.416667	0.34375	0.64	0.859488	0.879108	0.858144	0.630769
PMP signature	PMP1196	0.582592	0.496429	0.00416667	0.341667	0.466667	1	0.583333	0.34375	0.66	0.48768	0.675659	0.474805	0.553846
PMP signature	PMP1197	0.671829	0.493304	0.999306	0.4	0.666667	0.637237	0.388889	0.1875	0.32	0.772163	0.687525	0.77796	0.769231
PMP signature	PMP1198	0.539842	0.502679	0.53316	0.3	0.45	0.644645	0.583333	0.78125	0.7	0.482635	0.617444	0.473402	0.707692
PMP signature	PMP1199	0.709495	0.872768	1	0.491667	0.75	1	0.583333	0.0625	0.44	0.702521	0.719777	0.701339	0.584615
PMP signature	PMP1200	0.600197	0.624554	0	0.7	0.766667	0.995996	0.583333	0.21875	0.5	0.784255	0.538337	0.801099	0.538462
PMP signature	PMP1201	0.667361	0.350446	0.0857639	0.591667	0.433333	0.0022022	0.333333	0.84375	0.2	0.606868	0.887627	0.587638	0.569231
PMP signature	PMP1202	0.597063	0.589732	0.821701	0.658333	0.8	0	0.694444	0	0.64	0.698828	0.623327	0.704	0.415385
PMP signature	PMP1203	0.513671	0.713839	0.946701	0.558333	0.7	0.98979	0.444444	0.375	0.22	0.395707	0.476166	0.390196	0.430769
PMP signature	PMP1204	0.66962	0.338393	0.221354	0.525	0.583333	0.000800801	0.222222	0.203125	0.52	0.786102	0.757606	0.788053	0.323077
PMP signature	PMP1205	0.544334	0.119643	0.392535	0.566667	0.283333	0.973774	0.722222	1	0.42	0.694031	0.737221	0.691072	0.630769
PMP signature	PMP1206	0.607579	0.304464	0.337326	0.783333	0.1	0.726326	0.666667	1	0.26	0.479996	0.820892	0.456646	0.215385
PMP signature	PMP1207	0.852264	0.541964	0.981944	0.108333	0.683333	0.752152	0.5	0	0.62	0.994903	0.994929	0.994901	0.0923077
PMP signature	PMP1208	0.806947	0.905357	1	0.391667	0.883333	0.999399	0.416667	0.203125	0.62	0.860015	0.88499	0.858304	0.369231
PMP signature	PMP1209	0.630148	0.466518	0.105208	0.525	0.466667	1	0.277778	0.734375	0.4	0.55318	0.736815	0.540603	0.246154
PMP signature	PMP1210	0.671907	0.265625	0.972569	0.216667	0.266667	0.0948949	0.388889	0.78125	0.66	0.773372	0.726673	0.776571	0.0307692
PMP signature	PMP1211	0.794625	0.684821	0.998785	0.383333	0.666667	0	0.861111	0.078125	0.26	0.765896	0.828702	0.761594	0.246154
PMP signature	PMP1212	0.618955	0.740179	0.989583	0.725	0.666667	0.363964	0.666667	0	0.72	0.622347	0.937627	0.600753	0.692308
PMP signature	PMP1213	0.597914	0.814286	0.776042	0.725	0.5	0.82002	0.722222	0.71875	0.7	0.502405	0.573428	0.497541	0.738462
PMP signature	PMP1214	0.717111	0.535268	0.00972222	0.633333	0.433333	0.991191	0.527778	0.84375	0.64	0.844307	0.867748	0.842702	0.476923
PMP signature	PMP1215	0.846534	0.676339	1	0.333333	0.866667	0	0.444444	0	0.68	1	1	1	0.0461538
PMP signature	PMP1216	0.671788	0.555357	0.844271	0.35	0.7	0	0.194444	0	0.56	0.73322	0.686004	0.736454	0.169231
PMP signature	PMP1217	0.571405	0.395982	1	0.516667	0.383333	0.9998	0.25	0.125	0.3	0.822502	0.817241	0.822863	0.276923
PMP signature	PMP1218	0.666485	0.484821	0.998264	0.366667	0.2	1	0.25	0.65625	0.18	0.8265	0.862677	0.824023	0.323077
PMP signature	PMP1219	0.650113	0.658929	0.993924	0.566667	0.6	0.97978	0.472222	0.59375	0.68	0.700935	0.8	0.69415	0.430769
PMP signature	PMP1220	0.54685	0.794196	0.496875	0.366667	0.8	0.970971	0.583333	0.140625	0.54	0.548109	0.602231	0.544402	0.369231
PMP signature	PMP1221	0.551322	0.70625	0.996701	0.725	0.65	0.484885	0.722222	0	0.78	0.424468	0.841582	0.395899	0.738462
PMP signature	PMP1222	0.721213	0.466518	0.619965	0.666667	0.616667	1	0.444444	0.0625	0.38	0.997243	0.974341	0.998812	0.0307692
PMP signature	PMP1223	0.763684	0.722768	0.659549	0.783333	0.683333	0.931131	0.583333	0.453125	0.7	0.630038	0.869371	0.613646	0.123077
PMP signature	PMP1224	0.813249	0.5	1	0.541667	0.55	1	0.583333	0.546875	0.6	0.942607	0.939554	0.942816	0.461538
PMP signature	PMP1225	0.729525	0.491964	0.826736	0.533333	0.533333	1	0.444444	0.296875	0.58	0.849131	0.786815	0.8534	0.523077
PMP signature	PMP1226	0.513134	0.278125	1	0.241667	0.4	0.13013	0.361111	0.203125	0.36	0.794527	0.802028	0.794013	0.384615
PMP signature	PMP1227	0.618893	0.438393	0	0.45	0.233333	0	0.416667	0.046875	0.62	0.92807	0.886004	0.930951	0.861538
PMP signature	PMP1228	0.877316	0.632589	0.562674	0.433333	0.483333	1	0.444444	0.765625	0.6	0.968456	0.975862	0.967949	0.830769
PMP signature	PMP1229	0.637705	0.457589	0.644271	0.283333	0.55	1	0.416667	0.078125	0.56	0.830655	0.793509	0.833199	0.461538
PMP signature	PMP1230	0.620118	0.7	0.735069	0.833333	0.716667	0.140741	0.444444	0.484375	0.44	0.669059	0.725456	0.665196	0.292308
PMP signature	PMP1231	0.892893	0.629911	0.490104	0.433333	0.483333	1	0.472222	0.75	0.64	0.979898	0.989554	0.979237	0.846154
PMP signature	PMP1232	0.725249	0.352232	0.00243056	0.533333	0.383333	0.876276	0.25	1	0.6	0.439805	0.750913	0.418496	0.8
PMP signature	PMP1233	0.643844	0.716071	0.965278	0.583333	0.683333	0.162362	0.722222	0	0.3	0.849788	0.705375	0.859679	0.138462
PMP signature	PMP1234	0.611675	0.578125	0	0.325	0.716667	0	0.805556	0.203125	0.66	0.636787	0.78499	0.626636	0.630769
PMP signature	PMP1235	0.569157	0.746875	1	0.275	0.45	1	0.444444	0.421875	0.28	0.612414	0.340467	0.63104	0.507692
PMP signature	PMP1236	0.776008	0.548661	1	0.383333	0.65	1	0.444444	0.46875	0.56	0.878426	0.921197	0.875497	0.446154
PMP signature	PMP1237	0.5493	0.195982	0.998437	0.516667	0.416667	0.892693	0.444444	0.8125	0.46	0.894653	0.946856	0.891078	0.830769
PMP signature	PMP1238	0.561703	0.387054	0.408854	0.45	0.516667	0.336537	0.388889	0.703125	0.64	0.745371	0.595132	0.755661	0.384615
PMP signature	PMP1239	0.628535	0.584375	0.193576	0.6	0.583333	0.350751	0.5	0.59375	0.82	0.610418	0.511258	0.617209	0.784615
PMP signature	PMP1240	0.702719	0.413393	0.193056	0.6	0.6	0.921522	0.5	0.109375	0.44	0.763815	0.92931	0.75248	0.353846
PMP signature	PMP1241	0.607934	0.261607	0.942361	0.708333	0.733333	0.0264264	0.444444	0.859375	0.48	0.91835	0.918966	0.918308	0.0153846
PMP signature	PMP1242	0.68833	0.894196	0.871528	0.258333	0.85	0.822623	0.666667	0.125	0.54	0.583697	0.571197	0.584554	0.769231
PMP signature	PMP1243	0.742823	0.394643	0.697743	0.491667	0.383333	0.185185	0.472222	0.953125	0.42	0.784476	0.91927	0.775244	0.169231
PMP signature	PMP1244	0.756641	0.403125	1	0.525	0.483333	0.0026026	0.444444	0.515625	0.34	0.893451	0.994523	0.886528	0.646154
PMP signature	PMP1245	0.692552	0.414732	0.474653	0.55	0.7	0.0022022	0.388889	0.109375	0.88	0.942438	0.911663	0.944546	0.615385
PMP signature	PMP1246	0.743604	0.675893	0.846354	0.341667	0.883333	0.622823	0.5	0	0.66	0.884849	0.857505	0.886722	0.2
PMP signature	PMP1247	0.709679	0.845536	0.682813	0.258333	0.633333	0	0.638889	0.828125	0.3	0.550404	0.505274	0.553496	0.553846
PMP signature	PMP1248	0.729973	0.46875	1	0.333333	0.766667	1	0.388889	0.046875	0.72	0.968176	0.89574	0.973138	0.323077
PMP signature	PMP1249	0.784624	0.679911	0.88559	0.666667	0.75	0.521522	0.916667	0.875	0.64	0.701735	0.866329	0.690461	0.569231
PMP signature	PMP1250	0.53843	0.510268	0.896701	0.358333	0.683333	0.32032	0.416667	0.71875	0.36	0.201566	0.0690669	0.210641	0.184615
PMP signature	PMP1251	0.751807	0.521875	1	0.433333	0.583333	1	0.305556	0.09375	0.64	0.930976	0.961968	0.928853	0.538462
PMP signature	PMP1252	0.546772	0.482143	0.959549	0.633333	0.466667	1	0.722222	0	0.66	0.570402	0.571907	0.570299	0.461538
PMP signature	PMP1253	0.877551	0.589286	0	0.316667	0.433333	1	0.388889	0.625	0.48	0.99346	0.998174	0.993137	0.553846
PMP signature	PMP1254	0.610866	0.759821	0.991667	0.775	0.7	0.560761	0.75	0	0.76	0.584913	0.915619	0.562262	0.538462
PMP signature	PMP1255	0.664411	0.633929	0.00295139	0.408333	0.716667	0.66026	0.472222	0.71875	0.58	0.705499	0.759838	0.701777	0.507692
PMP signature	PMP1256	0.532525	0.510268	0.35434	0.633333	0.45	0.0418418	0.638889	0.5625	0.6	0.663832	0.638742	0.665551	0.907692
PMP signature	PMP1257	0.85772	0.6875	0.075	0.625	0.433333	0.0590591	0.416667	1	0.32	0.944135	0.987221	0.941183	0.553846
PMP signature	PMP1258	0.623472	0.675	0.0803819	0.466667	0.483333	1	0.388889	0.671875	0.44	0.741847	0.62211	0.750049	0.723077
PMP signature	PMP1259	0.741085	0.603571	1	0.908333	0.6	1	0.444444	0.671875	0.76	0.894179	0.927079	0.891925	0.707692
PMP signature	PMP1260	0.816482	0.573214	0.988889	0.691667	0.6	0.997798	0.833333	0.9375	0.5	0.920632	0.957302	0.918121	0.507692
PMP signature	PMP1261	0.700863	0.176339	0.00520833	0.558333	0.433333	0	0.472222	0.84375	0.68	0.916933	0.892596	0.9186	0.923077
PMP signature	PMP1262	0.807143	0.5625	0.931597	0.6	0.683333	0.999199	0.444444	0.640625	0.7	0.83477	0.866937	0.832567	0.584615
PMP signature	PMP1263	0.677604	0.587054	0.113194	0.333333	0.583333	0.933934	0.583333	0.0625	0.66	0.589854	0.745842	0.57917	0.492308
PMP signature	PMP1264	0.519529	0.245089	0.999826	0.416667	0.383333	0.99019	0.416667	0.703125	0.42	0.77542	0.639148	0.784754	0.846154
PMP signature	PMP1265	0.595038	0.648661	0.825347	0.225	0.566667	0.417618	0.583333	0.375	0.74	0.505611	0.596957	0.499354	0.630769
PMP signature	PMP1266	0.737349	0.830804	1	0.5	0.666667	1	0.527778	0.078125	0.48	0.767996	0.864604	0.761378	0.753846
PMP signature	PMP1267	0.553795	0.520089	0	0.683333	0.616667	1	0.555556	0.5625	0.56	0.785341	0.56217	0.800627	0.584615
PMP signature	PMP1268	0.758507	0.473214	0.0206597	0.483333	0.566667	0.000600601	0.305556	0.484375	0.24	0.715433	0.862373	0.705368	0.846154
PMP signature	PMP1269	0.550734	0.412946	0.562326	0.7	0.6	0	0.777778	0	0.62	0.76299	0.608215	0.773591	0.492308
PMP signature	PMP1270	0.640351	0.463393	0.0664931	0.5	0.6	0	0.611111	0.125	0.6	0.760701	0.636105	0.769235	0.446154
PMP signature	PMP1271	0.761347	0.542857	0.565278	0.5	0.783333	0	0.25	0	0.58	0.830824	0.76927	0.83504	0.215385
PMP signature	PMP1272	0.553977	0.19375	0.880208	0.7	0.433333	0.196196	0.666667	0.921875	0.46	0.587013	0.58002	0.587492	0.553846
PMP signature	PMP1273	0.588033	0.414732	0.787674	0.708333	0.233333	0.455055	0.555556	0.96875	0.26	0.380598	0.734178	0.35638	0.0923077
PMP signature	PMP1274	0.816384	0.791071	0.998437	0.275	0.65	0.0988989	0.388889	0	0.66	0.996405	0.99645	0.996402	0.138462
PMP signature	PMP1275	0.665619	0.523214	0.988889	0.258333	0.466667	0.0206206	0.527778	0.140625	0.54	0.965387	0.9643	0.965462	0.553846
PMP signature	PMP1276	0.868935	0.738393	0.994792	0.166667	0.616667	0.963363	0.527778	0	0.52	0.999733	1	0.999715	0.523077
PMP signature	PMP1277	0.601974	0.717857	0.034375	0.791667	0.516667	0.236637	0.722222	0.75	0.22	0.0596882	0.0394523	0.0610742	0.815385
PMP signature	PMP1278	0.835345	0.34375	0.988715	0.316667	0.516667	0.847848	0.388889	0	0.78	0.999961	1	0.999958	0.0923077
PMP signature	PMP1279	0.799844	0.835268	0.994792	0.391667	0.5	0.5	0.666667	0.40625	0.72	0.933017	0.984584	0.929485	0.476923
PMP signature	PMP1280	0.588833	0.419196	0.728125	0.275	0.55	0.121321	0.444444	0.03125	0.7	0.978247	0.994929	0.977104	0.292308
PMP signature	PMP1281	0.671516	0.437054	0.691146	0.375	0.55	0.811011	0.305556	0.671875	0.52	0.973442	0.998884	0.9717	0.492308
PMP signature	PMP1282	0.671003	0.3125	0.937326	0.216667	0.333333	0.98018	0.75	0.484375	0.68	0.98807	1	0.987253	0.461538
PMP signature	PMP1283	0.853518	0.471429	0.994792	0.233333	0.533333	0.928328	0.25	0.140625	0.56	0.998752	1	0.998666	0.384615
PMP signature	PMP1284	0.854783	0.622321	0.993056	0.0666667	0.333333	0.979179	0.25	0.34375	0.38	0.997354	1	0.997173	0.353846
PMP signature	PMP1285	0.783392	0.624554	0.99375	0.358333	0.533333	0.68989	0.611111	0	0.68	0.994962	0.998276	0.994735	0.353846
PMP signature	PMP1286	0.717968	0.370089	0.481076	0.258333	0.3	0.0346346	0.444444	0.75	0.5	0.959185	0.990365	0.957049	0.384615
PMP signature	PMP1287	0.784172	0.481696	0.993056	0.291667	0.5	0.655455	0.694444	0	0.82	0.994396	0.999899	0.994019	0.415385
PMP signature	PMP1288	0.642353	0.619196	0.990625	0.241667	0.7	0	0.5	0.453125	0.74	0.902247	0.928296	0.900463	0.692308
PMP signature	PMP1289	0.887035	0.718304	0.994097	0.658333	0.616667	0.738739	0.5	0.21875	0.66	0.970081	0.995233	0.968358	0.0615385
PMP signature	PMP1290	0.538722	0.526786	0.451562	0.791667	0.45	0.977978	0.638889	0.8125	0.46	0.129226	0.0763692	0.132846	0.661538
PMP signature	PMP1291	0.490882	0.497768	0.606424	0.316667	0.516667	0.001001	0.444444	0.515625	0.54	0.699407	0.824037	0.690871	0.446154
PMP signature	PMP1292	0.757703	0.377679	0.995139	0.141667	0.483333	0.405806	0.222222	0	0.7	0.998778	0.998377	0.998805	0.338462
PMP signature	PMP1293	0.744367	0.440625	0.750868	0.283333	0.366667	0	0.194444	0	0.7	0.998095	0.999087	0.998027	0.523077
PMP signature	PMP1294	0.928169	0.804018	0.932292	0.275	0.65	0.887487	0.388889	0.09375	0.6	1	1	1	0.307692
PMP signature	PMP1295	0.802586	0.453571	0.987153	0.241667	0.566667	0.176376	0.222222	0	0.64	0.999668	0.999594	0.999674	0.153846
PMP signature	PMP1296	0.807138	0.461607	0.994792	0.3	0.5	0.000800801	0.166667	0.109375	0.5	0.99266	0.999899	0.992164	0.307692
PMP signature	PMP1297	0.928169	0.804018	0.932292	0.275	0.65	0.887487	0.388889	0.09375	0.6	1	1	1	0.307692
PMP signature	PMP1298	0.848731	0.472321	0.992014	0.216667	0.616667	0.0106106	0.277778	0.078125	0.44	0.99987	1	0.999861	0.507692
PMP signature	PMP1299	0.711073	0.411161	0.860069	0.216667	0.566667	0.248448	0.166667	0.875	0.68	0.935514	0.999797	0.931111	0.492308
PMP signature	PMP1300	0.86196	0.638393	0.994792	0.416667	0.683333	0.0876877	0.277778	0.03125	0.66	0.998986	0.999899	0.998923	0.415385
PMP signature	PMP1301	0.493547	0.683482	0.648958	0.6	0.35	0.935736	0.5	0.796875	0.3	0.191892	0.0291075	0.203041	0.646154
PMP signature	PMP1302	0.889655	0.539286	0.994792	0.175	0.6	0.576577	0.444444	0.046875	0.64	1	1	1	0.184615
PMP signature	PMP1303	0.701112	0.543304	0.997396	0.425	0.566667	0.162162	0.416667	0	0.7	0.991145	0.986815	0.991442	0.384615
PMP signature	PMP1304	0.768654	0.377679	0.995139	0.241667	0.566667	0.00740741	0.25	0.328125	0.7	0.984833	0.999189	0.983849	0.292308
PMP signature	PMP1305	0.72317	0.826786	0.954167	0.45	0.7	0.0034034	0.416667	0.5	0.64	0.902981	0.772211	0.911938	0.523077
PMP signature	PMP1306	0.850016	0.533482	0.957986	0.508333	0.55	0.397798	0.333333	0.109375	0.68	0.999402	1	0.999361	0.0923077
PMP signature	PMP1307	0.59269	0.434375	0.994792	0.433333	0.633333	0.474474	0.5	0.078125	0.62	0.977161	0.987728	0.976437	0
PMP signature	PMP1308	0.799872	0.867411	0.994792	0.183333	0.683333	0.698699	0.527778	0.015625	0.58	0.941931	0.966633	0.940239	0.615385
PMP signature	PMP1309	0.907481	0.492411	0.994792	0.183333	0.566667	0.847247	0.194444	0.0625	0.74	0.999987	1	0.999986	0.4
PMP signature	PMP1310	0.799444	0.474107	0.994965	0.308333	0.433333	0.999199	0.333333	0.625	0.68	0.987427	1	0.986565	0.384615
PMP signature	PMP1311	0.629987	0.563393	0.0467014	0.666667	0.85	0.913313	0.583333	0.765625	0.54	0.509316	0.571907	0.505029	0.615385
PMP signature	PMP1312	0.513361	0.521429	0.0201389	0.65	0.866667	0.872673	0.583333	0.75	0.5	0.148236	0.0677485	0.153748	0.430769
PMP signature	PMP1313	0.848283	0.612054	0.992361	0.241667	0.466667	0.997197	0.333333	0.515625	0.62	0.984598	0.999797	0.983557	0.353846
PMP signature	PMP1314	0.885219	0.636607	0.988715	0.0833333	0.6	0.534535	0.5	0.078125	0.74	0.999759	1	0.999743	0.0461538
PMP signature	PMP1315	0.812655	0.607143	0.897396	0.258333	0.5	0.231231	0.472222	0.5	0.82	0.975445	0.998276	0.973881	0.4
PMP signature	PMP1316	0.834068	0.429018	0.993229	0.341667	0.616667	0.02002	0.333333	0.21875	0.88	0.997822	1	0.997673	0.292308
PMP signature	PMP1317	0.863258	0.511607	0.994271	0.183333	0.65	0.0842843	0.305556	0.09375	0.78	0.99959	1	0.999562	0.169231
PMP signature	PMP1318	0.623206	0.453571	0.380903	0.341667	0.416667	0.0306306	0.416667	0.515625	0.92	0.963372	0.99503	0.961203	0.261538
PMP signature	PMP1319	0.877338	0.807143	0.994792	0.225	0.633333	0.136737	0.611111	0	0.58	1	1	1	0.646154
PMP signature	PMP1320	0.835221	0.732143	0.994792	0.466667	0.666667	0.298699	0.416667	0	0.76	0.995898	1	0.995617	0.430769
PMP signature	PMP1321	0.71157	0.610714	0.935243	0.4	0.433333	0.369169	0.416667	0.09375	0.72	0.94628	0.99503	0.942941	0.461538
PMP signature	PMP1322	0.55682	0.451786	0.639757	0.55	0.533333	0.118919	0.527778	0.265625	0.68	0.853149	0.763387	0.859297	0.584615
PMP signature	PMP1323	0.894254	0.719643	0.810417	0.291667	0.6	0.768368	0.277778	0.984375	0.42	0.999909	1	0.999903	0.0615385
PMP signature	PMP1324	0.744934	0.624554	0.80191	0.375	0.483333	0.994394	0.25	0.28125	0.68	0.977935	0.974949	0.978139	0.446154
PMP signature	PMP1325	0.88419	0.620089	0.994792	0.608333	0.566667	0.986987	0.305556	0.296875	0.84	1	1	1	0.523077
PMP signature	PMP1326	0.892492	0.623661	0.994792	0.525	0.65	0.421221	0.5	0.375	0.46	0.999961	1	0.999958	0.384615
PMP signature	PMP1327	0.819476	0.305357	0.638715	0.308333	0.55	0.000800801	0.472222	0.296875	0.72	0.999369	0.998682	0.999416	0.430769
PMP signature	PMP1328	0.905606	0.681696	0.994792	0.291667	0.583333	0.612012	0.222222	0.1875	0.64	0.999896	1	0.999889	0.630769
PMP signature	PMP1329	0.532042	0.464732	0.998785	0.408333	0.583333	0.0134134	0.416667	0.421875	0.62	0.906934	0.798884	0.914335	0.230769
PMP signature	PMP1330	0.778369	0.665625	0.969097	0.175	0.65	0.962362	0.222222	0.09375	0.4	0.997504	0.99858	0.99743	0.107692
PMP signature	PMP1331	0.670572	0.391964	0.82309	0.425	0.316667	0.646647	0.305556	0.03125	0.58	0.996366	1	0.996117	0.184615
PMP signature	PMP1332	0.712621	0.634821	0.995139	0.116667	0.616667	0.427027	0.277778	0.0625	0.64	0.970335	0.912982	0.974263	0.0307692
PMP signature	PMP1333	0.817803	0.662054	0.994271	0.333333	0.666667	0.458058	0.388889	0.015625	0.66	0.999213	0.99858	0.999257	0.107692
PMP signature	PMP1334	0.535387	0.536161	0.0229167	0.708333	0.716667	0.995596	0.694444	0.765625	0.52	0.160666	0.101927	0.164689	0.876923
PMP signature	PMP1335	0.794659	0.524554	0.906944	0.475	0.633333	0	0.583333	0	0.7	0.998739	0.998174	0.998777	0.369231
PMP signature	PMP1336	0.542463	0.532143	0.0623264	0.808333	0.683333	0.965165	0.666667	0.46875	0.34	0.190097	0.0699797	0.198324	0.538462
PMP signature	PMP1337	0.556596	0.340625	0.924479	0.191667	0.05	0.340941	0.305556	0.21875	0.66	0.937783	0.953245	0.936724	0.538462
PMP signature	PMP1338	0.715713	0.624554	0.999653	0.175	0.55	0.183383	0.277778	0	0.68	0.97577	0.986714	0.97502	0.276923
PMP signature	PMP1339	0.861569	0.543304	0.947917	0.283333	0.7	0.74975	0.222222	0.5	0.46	0.996483	1	0.996242	0.446154
PMP signature	PMP1340	0.711893	0.573661	0.105556	0.508333	0.533333	0.943143	0.277778	0.625	0.4	0.6808	0.866836	0.668058	0.246154
PMP signature	PMP1341	0.752727	0.364732	0.996181	0.158333	0.433333	0.0682683	0.277778	0.796875	0.58	0.86608	0.870487	0.865778	0.0615385
PMP signature	PMP1342	0.824986	0.779464	0.999132	0.266667	0.716667	0	0.805556	0.015625	0.3	0.80084	0.870588	0.796063	0.2
PMP signature	PMP1343	0.580211	0.654018	0.98941	0.825	0.65	0.533734	0.722222	0	0.8	0.54614	0.847667	0.525487	0.769231
PMP signature	PMP1344	0.52163	0.734821	0.712153	0.716667	0.416667	0.779379	0.75	0.734375	0.72	0.390935	0.443712	0.38732	0.753846
PMP signature	PMP1345	0.590291	0.473661	0.00208333	0.7	0.4	0.98018	0.611111	0.609375	0.72	0.592234	0.476166	0.600183	0.492308
PMP signature	PMP1346	0.859155	0.735268	1	0.35	0.9	0	0.5	0	0.62	1	1	1	0.0461538
PMP signature	PMP1347	0.710654	0.636161	0.90434	0.366667	0.716667	0	0.222222	0	0.5	0.791465	0.76714	0.793131	0.153846
PMP signature	PMP1348	0.577271	0.311161	1	0.525	0.333333	1	0.222222	0.109375	0.28	0.841857	0.825761	0.842959	0.292308
PMP signature	PMP1349	0.644487	0.425893	0.997222	0.375	0.183333	1	0.305556	0.796875	0.14	0.814811	0.843915	0.812818	0.369231
PMP signature	PMP1350	0.510275	0.594196	0.950694	0.6	0.416667	0.962362	0.638889	0.5625	0.64	0.374603	0.332049	0.377518	0.430769
PMP signature	PMP1351	0.612745	0.804911	0.450521	0.341667	0.9	0.982583	0.611111	0.15625	0.54	0.650043	0.761359	0.642419	0.338462
PMP signature	PMP1352	0.538743	0.654018	0.98941	0.725	0.6	0.628428	0.666667	0	0.72	0.349255	0.740974	0.322425	0.723077
PMP signature	PMP1353	0.770172	0.542411	0.792188	0.633333	0.6	1	0.361111	0.09375	0.34	0.997822	0.98499	0.998701	0.0461538
PMP signature	PMP1354	0.719169	0.678125	0.512847	0.775	0.633333	0.935936	0.583333	0.453125	0.74	0.55216	0.804665	0.534865	0.123077
PMP signature	PMP1355	0.839047	0.625	1	0.55	0.666667	0.997798	0.583333	0.390625	0.56	0.948991	0.948986	0.948991	0.430769
PMP signature	PMP1356	0.759826	0.55	0.870833	0.508333	0.483333	1	0.416667	0.25	0.5	0.87658	0.826673	0.879998	0.492308
PMP signature	PMP1357	0.551633	0.836607	0.000173611	0.925	0.766667	0.140741	0.722222	0.703125	0.6	0.380598	0.272921	0.387973	0.415385
PMP signature	PMP1358	0.542793	0.327232	0.000347222	0.391667	0.166667	0	0.416667	0.078125	0.66	0.857791	0.730832	0.866487	0.907692
PMP signature	PMP1359	0.842156	0.544196	0.327083	0.466667	0.316667	1	0.416667	0.8125	0.6	0.921205	0.926471	0.920844	0.907692
PMP signature	PMP1360	0.59101	0.390625	0.371701	0.333333	0.5	1	0.416667	0.125	0.54	0.782604	0.694726	0.788623	0.461538
PMP signature	PMP1361	0.569401	0.428125	0.870139	0.158333	0.45	0.691892	0.416667	0.390625	0.46	0.633972	0.709229	0.628817	0.723077
PMP signature	PMP1362	0.86552	0.559821	0.3125	0.375	0.383333	1	0.416667	0.8125	0.64	0.945909	0.969675	0.944282	0.876923
PMP signature	PMP1363	0.612985	0.775893	1	0.5	0.65	0.232032	0.555556	0	0.32	0.922784	0.932353	0.922129	0.107692
PMP signature	PMP1364	0.62983	0.745089	0.972569	0.55	0.75	0.0820821	0.722222	0	0.24	0.788774	0.756694	0.790971	0.0923077
PMP signature	PMP1365	0.564401	0.470982	0	0.333333	0.633333	0	0.777778	0.265625	0.6	0.537798	0.721095	0.525244	0.707692
PMP signature	PMP1366	0.57563	0.784375	1	0.25	0.533333	1	0.333333	0.4375	0.32	0.62303	0.370994	0.640293	0.492308
PMP signature	PMP1367	0.737215	0.496875	1	0.4	0.633333	1	0.527778	0.53125	0.6	0.82429	0.889047	0.819855	0.507692
PMP signature	PMP1368	0.574715	0.874554	0.0121528	0.525	0.766667	0.112112	0.694444	0.453125	0.54	0.327489	0.10355	0.342827	0.138462
PMP signature	PMP1369	0.520055	0.675446	0.963021	0.55	0.666667	0.577177	0.444444	0.40625	0.32	0.349248	0.666633	0.32751	0.615385
PMP signature	PMP1370	0.515935	0.452232	0.175174	0.616667	0.533333	0.270871	0.555556	0.5625	0.9	0.453776	0.345233	0.46121	0.8
PMP signature	PMP1371	0.571731	0.341518	0.114757	0.575	0.466667	0.324725	0.527778	0.1875	0.46	0.552803	0.81856	0.534601	0.476923
PMP signature	PMP1372	0.564367	0.208036	0.989757	0.741667	0.566667	0.122322	0.527778	0.796875	0.6	0.861666	0.815416	0.864834	0.0769231
PMP signature	PMP1373	0.648106	0.867857	0.823785	0.308333	0.683333	0.838438	0.722222	0.125	0.52	0.489182	0.424239	0.49363	0.815385
PMP signature	PMP1374	0.668769	0.291071	0.504861	0.416667	0.433333	0.123924	0.555556	0.921875	0.52	0.678408	0.848986	0.666725	0.0923077
[truncated: 5,586 more rows]

## Sheet: Table S5
Table S5. Summary of single biomarkers and diagnostic models reported in the literature
[truncated: 32 more rows]

[truncated: 7 more sheets: Table S6, Table S7, Table S8, Table S9, Table S10, Table S11, Table S12]
